# Supplementary material for: Comparative assessment of large language models for microbial phenotype assignment
Source: Genome Biol. 2026 Jul 23;27:235. doi: 10.1186/s13059-026-04207-7 (PMC13397958; doi:10.1186/s13059-026-04207-7)
Supplement: Supplementary file 2 — Additional file 2: Supplementary datasets. File format: Microsoft Excel workbook,.xlsx. Title of data: Supplementary datasets supporting the evaluation of large language models for microbial phenotype assignment. [file 13059_2026_4207_MOESM2_ESM.xlsx]

## Sheet: Supplementary Dataset 1
Label	Type	Targets	Annotated fraction [in %]
			WA subset	LA subset
Motility	Binary	[TRUE, FALSE]	76.8	42.8
Spore formation	Binary	[TRUE, FALSE]	94	78.4
Gram staining	Multiclass	[gram stain negative, gram stain positive, gram stain variable]	99.8	93.2
Cell shape	Multiclass	[bacillus, coccus, spirillum, tail]	85.6	32.6
Host Association	Binary	[TRUE, FALSE]	69.2	11.4
Plant pathogenicity	Binary	[TRUE, FALSE]	97	73
Biosafety level	Multiclass	[biosafety level 1, biosafety level 2, biosafety level 3]	96.5	84.2
Extreme environment tolerance	Binary	[TRUE, FALSE]	87.1	17.5
Animal Pathogenicity	Binary	[TRUE, FALSE]	53.2	7.3
Biofilm formation	Binary	[TRUE, FALSE]	6.6	1

## Sheet: Supplementary Dataset 2
binomial_name	motility	gram_staining	aerophilicity	extreme_environment_tolerance	biofilm_formation	animal_pathogenicity	biosafety_level	health_association	host_association	plant_pathogenicity	spore_formation	hemolysis	cell_shape
Vibrio crosai	TRUE	gram stain negative	aerobic	FALSE	NA	TRUE	biosafety level 1	NA	FALSE	FALSE	FALSE	NA	bacillus
Kosakonia oryziphila	TRUE	gram stain negative	aerobic	FALSE	NA	NA	biosafety level 1	NA	TRUE	NA	FALSE	NA	bacillus
Pseudomonas kuykendallii	TRUE	gram stain negative	aerobic	FALSE	NA	NA	biosafety level 1	NA	FALSE	FALSE	FALSE	NA	bacillus
Xylanimonas pachnodae	FALSE	gram stain positive	anaerobic	FALSE	NA	NA	biosafety level 1	NA	NA	FALSE	FALSE	NA	bacillus
Pseudomonas alcaliphila	TRUE	gram stain negative	aerobic	TRUE	NA	FALSE	biosafety level 1	NA	FALSE	FALSE	FALSE	NA	bacillus
Burkholderia ubonensis	TRUE	gram stain negative	aerobic	FALSE	NA	NA	biosafety level 1	NA	FALSE	TRUE	FALSE	gamma	bacillus
Amycolatopsis albidoflavus	FALSE	gram stain positive	aerobic	FALSE	NA	FALSE	biosafety level 1	NA	NA	FALSE	TRUE	NA	NA
Proteus penneri	TRUE	gram stain negative	aerobic	FALSE	TRUE	FALSE	biosafety level 2	NA	TRUE	FALSE	FALSE	NA	bacillus
Streptomyces ipomoeae	FALSE	gram stain positive	aerobic	FALSE	NA	FALSE	biosafety level 1	NA	FALSE	TRUE	TRUE	NA	tail
Brevibacterium senegalense	FALSE	gram stain positive	aerobic	FALSE	NA	NA	biosafety level 1	NA	NA	FALSE	FALSE	NA	bacillus
Aminobacter anthyllidis	TRUE	gram stain negative	aerobic	FALSE	NA	NA	biosafety level 1	NA	NA	FALSE	FALSE	NA	bacillus
Methanosarcina spelaei	FALSE	NA	anaerobic	FALSE	NA	FALSE	biosafety level 1	NA	FALSE	FALSE	NA	NA	coccus
Kutzneria kofuensis	FALSE	gram stain positive	aerobic	FALSE	NA	NA	biosafety level 1	NA	NA	FALSE	TRUE	NA	bacillus
Actinokineospora globicatena	TRUE	gram stain positive	aerobic	FALSE	NA	NA	biosafety level 1	NA	NA	FALSE	FALSE	NA	bacillus
Rhodococcus pyridinivorans	FALSE	gram stain positive	aerobic	TRUE	NA	FALSE	biosafety level 1	NA	FALSE	FALSE	FALSE	NA	bacillus
Nonomuraea turkmeniaca	FALSE	gram stain positive	aerobic	FALSE	NA	NA	biosafety level 1	NA	NA	FALSE	TRUE	NA	bacillus
Bradyrhizobium murdochi	TRUE	gram stain negative	aerobic	FALSE	NA	FALSE	biosafety level 1	NA	NA	FALSE	FALSE	NA	bacillus
Streptomyces scopiformis	FALSE	gram stain positive	aerobic	FALSE	NA	FALSE	biosafety level 1	NA	FALSE	FALSE	TRUE	NA	tail
Streptomyces zagrosensis	FALSE	gram stain positive	aerobic	FALSE	NA	NA	biosafety level 1	NA	FALSE	FALSE	TRUE	NA	tail
Streptomyces ziwulingensis	FALSE	gram stain positive	aerobic	FALSE	NA	NA	biosafety level 1	NA	NA	FALSE	TRUE	NA	tail
Limosilactobacillus frumenti	FALSE	gram stain positive	anaerobic	FALSE	NA	FALSE	biosafety level 1	NA	NA	FALSE	FALSE	NA	NA
Salinispora oceanensis	FALSE	gram stain positive	aerobic	FALSE	NA	FALSE	biosafety level 1	NA	FALSE	FALSE	TRUE	NA	NA
Clostridium punense	TRUE	gram stain positive	anaerobic	FALSE	NA	NA	biosafety level 1	NA	NA	FALSE	TRUE	NA	bacillus
Pseudomonas karstica	TRUE	gram stain negative	aerobic	FALSE	NA	NA	biosafety level 1	NA	FALSE	NA	FALSE	NA	bacillus
Aeromonas bestiarum	TRUE	gram stain negative	aerobic	FALSE	NA	TRUE	biosafety level 1	NA	NA	FALSE	FALSE	gamma	bacillus
Frankia casuarinae	FALSE	gram stain positive	aerobic	FALSE	NA	NA	biosafety level 1	NA	TRUE	FALSE	TRUE	NA	NA
Ensifer adhaerens	TRUE	gram stain negative	aerobic	FALSE	NA	NA	biosafety level 1	NA	FALSE	FALSE	FALSE	NA	bacillus
Rickettsia asembonensis	FALSE	gram stain negative	aerobic	FALSE	NA	TRUE	NA	NA	TRUE	FALSE	FALSE	NA	bacillus
Rhodopseudomonas palustris	TRUE	gram stain negative	aerobic	FALSE	TRUE	FALSE	biosafety level 1	NA	FALSE	FALSE	FALSE	NA	bacillus
Pantoea rwandensis	TRUE	gram stain negative	NA	FALSE	NA	NA	biosafety level 1	NA	TRUE	TRUE	FALSE	NA	bacillus
Pseudomonas zeshuii	FALSE	gram stain negative	aerobic	FALSE	NA	TRUE	biosafety level 1	NA	FALSE	FALSE	FALSE	NA	bacillus
Rhizobium laguerreae	FALSE	gram stain positive	aerobic	NA	NA	NA	biosafety level 1	NA	FALSE	FALSE	FALSE	NA	bacillus
Streptomyces muensis	FALSE	gram stain positive	aerobic	FALSE	NA	FALSE	biosafety level 1	NA	FALSE	FALSE	TRUE	NA	tail
Bradyrhizobium yuanmingense	TRUE	gram stain negative	aerobic	FALSE	NA	FALSE	biosafety level 1	NA	FALSE	FALSE	FALSE	NA	bacillus
Gluconacetobacter entanii	FALSE	gram stain negative	aerobic	FALSE	NA	FALSE	biosafety level 1	NA	FALSE	FALSE	FALSE	NA	NA
Mesorhizobium norvegicum	TRUE	gram stain negative	aerobic	FALSE	NA	NA	biosafety level 1	NA	TRUE	FALSE	FALSE	NA	bacillus
Dickeya solani	TRUE	gram stain negative	NA	FALSE	TRUE	FALSE	biosafety level 1	NA	FALSE	TRUE	FALSE	NA	bacillus
Alloalcanivorax xenomutans	TRUE	gram stain negative	aerobic	TRUE	NA	FALSE	biosafety level 1	NA	NA	FALSE	FALSE	NA	bacillus
Sinorhizobium terangae	TRUE	gram stain negative	aerobic	FALSE	NA	NA	biosafety level 1	NA	NA	FALSE	FALSE	NA	bacillus
Promicromonospora iranensis	FALSE	gram stain positive	aerobic	FALSE	NA	FALSE	biosafety level 1	NA	NA	FALSE	FALSE	NA	NA
Mycolicibacter longobardus	FALSE	gram stain positive	aerobic	NA	NA	TRUE	biosafety level 1	NA	NA	FALSE	FALSE	NA	bacillus
Actinomyces radicidentis	FALSE	gram stain positive	aerobic	FALSE	NA	NA	biosafety level 2	NA	NA	FALSE	FALSE	gamma	bacillus
Moritella profunda	TRUE	gram stain negative	aerobic	NA	NA	TRUE	biosafety level 1	NA	NA	FALSE	FALSE	NA	bacillus
Flavobacterium collinsii	TRUE	gram stain negative	aerobic	NA	NA	TRUE	biosafety level 1	NA	NA	FALSE	FALSE	NA	bacillus
Flavobacterium plurextorum	TRUE	gram stain negative	aerobic	NA	NA	TRUE	biosafety level 1	NA	NA	FALSE	FALSE	NA	bacillus
Flavobacterium tructae	TRUE	gram stain negative	aerobic	NA	NA	TRUE	biosafety level 1	NA	NA	FALSE	FALSE	NA	bacillus
Flavobacterium piscis	TRUE	gram stain negative	aerobic	NA	NA	TRUE	biosafety level 1	NA	NA	FALSE	FALSE	NA	bacillus
Flavobacterium branchiicola	TRUE	gram stain negative	aerobic	NA	NA	TRUE	biosafety level 1	NA	NA	FALSE	FALSE	NA	bacillus
Actinomadura fibrosa	FALSE	gram stain positive	aerobic	FALSE	NA	NA	biosafety level 1	NA	FALSE	FALSE	TRUE	NA	bacillus
Actinomadura pelletieri	FALSE	gram stain positive	aerobic	FALSE	NA	NA	biosafety level 2	NA	NA	FALSE	TRUE	NA	bacillus
Actinomadura yumaensis	FALSE	gram stain positive	aerobic	FALSE	NA	NA	biosafety level 1	NA	NA	FALSE	TRUE	NA	bacillus
Chryseobacterium joostei	FALSE	gram stain negative	aerobic	FALSE	NA	NA	biosafety level 1	NA	NA	FALSE	FALSE	NA	bacillus
Planococcus koreensis	TRUE	gram stain positive	aerobic	FALSE	NA	NA	biosafety level 1	NA	NA	FALSE	FALSE	NA	coccus
Halobellus rarus	TRUE	gram stain negative	aerobic	TRUE	NA	NA	biosafety level 1	NA	NA	FALSE	FALSE	NA	bacillus
Nocardia sungurluensis	FALSE	gram stain positive	aerobic	FALSE	NA	TRUE	biosafety level 1	NA	TRUE	FALSE	TRUE	NA	bacillus
Klebsiella michiganensis	FALSE	gram stain negative	aerobic	FALSE	NA	TRUE	biosafety level 2	NA	TRUE	NA	FALSE	NA	bacillus
Rhizobium azibense	TRUE	gram stain negative	aerobic	NA	NA	NA	biosafety level 1	NA	FALSE	FALSE	FALSE	NA	bacillus
Salinispora fenicalii	FALSE	gram stain positive	aerobic	FALSE	NA	FALSE	biosafety level 1	NA	FALSE	FALSE	TRUE	NA	NA
Rhizobium aethiopicum	TRUE	gram stain negative	aerobic	NA	NA	NA	biosafety level 1	NA	FALSE	FALSE	FALSE	gamma	bacillus
Rhizobium bangladeshense	TRUE	gram stain negative	aerobic	NA	NA	NA	biosafety level 1	NA	FALSE	FALSE	FALSE	gamma	bacillus
Rhizobium binae	TRUE	gram stain negative	aerobic	NA	NA	NA	biosafety level 1	NA	FALSE	FALSE	FALSE	gamma	bacillus
Rhizobium lentis	TRUE	gram stain negative	aerobic	NA	NA	NA	biosafety level 1	NA	FALSE	FALSE	FALSE	gamma	bacillus
Pediococcus inopinatus	FALSE	gram stain positive	aerobic	FALSE	NA	NA	biosafety level 1	NA	NA	FALSE	FALSE	beta	NA
Streptomyces yaanensis	FALSE	gram stain positive	aerobic	FALSE	NA	NA	biosafety level 1	NA	NA	FALSE	TRUE	NA	tail
Nocardia paucivorans	FALSE	gram stain positive	aerobic	FALSE	NA	NA	biosafety level 2	NA	TRUE	FALSE	TRUE	NA	bacillus
Streptomyces phaeoluteigriseus	FALSE	gram stain positive	aerobic	FALSE	NA	FALSE	biosafety level 1	NA	FALSE	FALSE	TRUE	NA	tail
Actinomadura vinacea	FALSE	gram stain positive	aerobic	FALSE	NA	NA	biosafety level 1	NA	NA	FALSE	TRUE	NA	bacillus
Saccharomonospora oceani	FALSE	gram stain positive	aerobic	FALSE	NA	NA	biosafety level 1	NA	FALSE	FALSE	TRUE	NA	bacillus
Streptococcus ilei	FALSE	gram stain positive	aerobic	FALSE	NA	TRUE	NA	NA	TRUE	FALSE	FALSE	NA	coccus
Erythrobacter colymbi	FALSE	gram stain negative	aerobic	FALSE	NA	NA	biosafety level 1	NA	FALSE	FALSE	FALSE	NA	bacillus
Diaminobutyricimonas aerilata	FALSE	gram stain positive	aerobic	FALSE	NA	NA	biosafety level 1	NA	NA	FALSE	FALSE	NA	bacillus
Pseudomonas donghuensis	TRUE	gram stain negative	aerobic	FALSE	NA	TRUE	biosafety level 1	NA	NA	FALSE	FALSE	NA	bacillus
Mesorhizobium qingshengii	TRUE	gram stain negative	aerobic	FALSE	NA	NA	biosafety level 1	NA	TRUE	FALSE	FALSE	gamma	bacillus
Paenibacillus azoreducens	TRUE	gram stain negative	aerobic	FALSE	NA	NA	biosafety level 1	NA	NA	FALSE	TRUE	NA	bacillus
Streptomyces pratensis	FALSE	gram stain positive	aerobic	NA	NA	FALSE	biosafety level 1	NA	FALSE	FALSE	TRUE	NA	tail
Actinopolymorpha singaporensis	FALSE	gram stain positive	aerobic	FALSE	NA	FALSE	biosafety level 1	NA	NA	FALSE	FALSE	NA	NA
Mycolicibacterium frederiksbergense	FALSE	gram stain positive	aerobic	NA	NA	NA	biosafety level 1	NA	TRUE	FALSE	FALSE	NA	bacillus
Stutzerimonas zhaodongensis	TRUE	gram stain negative	aerobic	FALSE	NA	NA	biosafety level 1	NA	NA	FALSE	FALSE	NA	bacillus
Alcanivorax xiamenensis	TRUE	gram stain negative	aerobic	TRUE	NA	FALSE	biosafety level 1	NA	NA	FALSE	FALSE	NA	bacillus
Bacillus xiamenensis	TRUE	gram stain positive	aerobic	FALSE	NA	NA	biosafety level 1	NA	NA	FALSE	TRUE	NA	bacillus
Bradyrhizobium ganzhouense	TRUE	gram stain negative	aerobic	FALSE	NA	FALSE	biosafety level 1	NA	FALSE	FALSE	FALSE	NA	bacillus
Micromonospora mangrovi	FALSE	gram stain positive	aerobic	FALSE	NA	FALSE	biosafety level 1	NA	NA	FALSE	TRUE	NA	NA
Rhizobium anhuiense	FALSE	gram stain positive	aerobic	NA	NA	NA	biosafety level 1	NA	FALSE	FALSE	FALSE	NA	bacillus
Nonomuraea cypriaca	FALSE	gram stain positive	aerobic	FALSE	NA	NA	biosafety level 1	NA	NA	FALSE	TRUE	NA	bacillus
Pseudomonas asturiensis	TRUE	gram stain negative	aerobic	FALSE	NA	NA	biosafety level 1	NA	FALSE	NA	FALSE	NA	bacillus
Pseudoalteromonas shioyasakiensis	TRUE	gram stain negative	aerobic	FALSE	NA	NA	biosafety level 1	NA	FALSE	FALSE	FALSE	NA	bacillus
Streptosporangium jomthongense	FALSE	gram stain positive	aerobic	FALSE	NA	NA	biosafety level 1	NA	NA	FALSE	TRUE	NA	bacillus
Vibrio toranzoniae	TRUE	gram stain negative	aerobic	FALSE	NA	TRUE	biosafety level 1	NA	FALSE	FALSE	FALSE	NA	bacillus
Micromonospora avicenniae	FALSE	gram stain positive	aerobic	FALSE	NA	NA	biosafety level 1	NA	FALSE	FALSE	TRUE	NA	NA
Bacillus sonorensis	TRUE	gram stain positive	aerobic	FALSE	TRUE	NA	biosafety level 1	NA	FALSE	FALSE	TRUE	NA	bacillus
Propionibacterium australiense	FALSE	gram stain positive	anaerobic	FALSE	NA	TRUE	biosafety level 2	NA	NA	FALSE	FALSE	NA	coccus
Pectobacterium aroidearum	TRUE	gram stain negative	facultatively anaerobic	FALSE	NA	NA	biosafety level 1	NA	TRUE	TRUE	FALSE	NA	bacillus
Sphingobium cloacae	FALSE	gram stain negative	aerobic	FALSE	NA	NA	biosafety level 1	NA	NA	FALSE	FALSE	NA	bacillus
Ureibacillus chungkukjangi	TRUE	gram stain positive	aerobic	NA	NA	NA	biosafety level 1	NA	FALSE	FALSE	TRUE	NA	bacillus
Novacetimonas maltaceti	FALSE	gram stain negative	aerobic	FALSE	NA	FALSE	biosafety level 1	NA	FALSE	FALSE	FALSE	NA	NA
Brucella ceti	FALSE	gram stain negative	aerobic	FALSE	NA	TRUE	NA	NA	TRUE	FALSE	FALSE	gamma	bacillus
Burkholderia pseudomultivorans	TRUE	gram stain negative	aerobic	FALSE	NA	NA	biosafety level 2	NA	TRUE	TRUE	FALSE	gamma	bacillus
Mesorhizobium carmichaelinearum	TRUE	gram stain negative	aerobic	FALSE	NA	NA	biosafety level 1	NA	TRUE	FALSE	FALSE	NA	bacillus
Mycobacterium kubicae	FALSE	gram stain positive	aerobic	NA	NA	TRUE	biosafety level 2	NA	TRUE	FALSE	FALSE	NA	bacillus
Paraburkholderia dipogonis	TRUE	gram stain negative	aerobic	FALSE	NA	NA	biosafety level 1	NA	NA	FALSE	FALSE	NA	bacillus
Stutzerimonas kunmingensis	TRUE	gram stain negative	aerobic	FALSE	NA	NA	biosafety level 1	NA	NA	FALSE	FALSE	NA	bacillus
Arthrobacter methylotrophus	FALSE	gram stain positive	aerobic	NA	NA	NA	biosafety level 1	NA	FALSE	FALSE	FALSE	NA	bacillus
Pseudarthrobacter sulfonivorans	FALSE	gram stain positive	aerobic	FALSE	NA	NA	biosafety level 1	NA	NA	FALSE	FALSE	NA	bacillus
Ensifer sesbaniae	TRUE	gram stain negative	aerobic	FALSE	NA	NA	biosafety level 1	NA	FALSE	FALSE	FALSE	gamma	bacillus
Sphingobium xenophagum	FALSE	gram stain negative	aerobic	FALSE	FALSE	FALSE	biosafety level 1	NA	FALSE	FALSE	FALSE	NA	bacillus
Micromonospora matsumotoense	FALSE	gram stain positive	aerobic	FALSE	NA	FALSE	biosafety level 1	NA	NA	FALSE	TRUE	NA	NA
Parabacteroides faecis	FALSE	gram stain negative	anaerobic	FALSE	NA	NA	biosafety level 1	NA	NA	FALSE	FALSE	gamma	bacillus
Streptosporangium terrae	FALSE	gram stain positive	aerobic	FALSE	NA	NA	biosafety level 1	NA	NA	FALSE	TRUE	NA	bacillus
Natrinema thermotolerans	FALSE	gram stain negative	aerobic	TRUE	NA	FALSE	biosafety level 1	NA	FALSE	FALSE	FALSE	NA	NA
Pseudomonas psychrophila	TRUE	gram stain negative	aerobic	NA	NA	NA	biosafety level 1	NA	FALSE	FALSE	FALSE	gamma	bacillus
Acinetobacter apis	FALSE	gram stain negative	aerobic	FALSE	NA	NA	biosafety level 1	NA	NA	FALSE	FALSE	gamma	bacillus
Acidithiobacillus ferridurans	TRUE	gram stain negative	facultatively anaerobic	NA	NA	NA	biosafety level 1	NA	FALSE	FALSE	FALSE	NA	bacillus
Streptococcus rubneri	FALSE	gram stain positive	aerobic	FALSE	NA	NA	biosafety level 1	NA	TRUE	FALSE	FALSE	alpha	coccus
Helicobacter canadensis	TRUE	gram stain negative	aerobic	NA	NA	TRUE	biosafety level 2	NA	TRUE	FALSE	FALSE	NA	spirillum
Nocardiopsis xinjiangensis	FALSE	gram stain positive	aerobic	TRUE	NA	FALSE	biosafety level 1	NA	NA	FALSE	TRUE	NA	NA
Enterococcus olivae	FALSE	gram stain positive	aerobic	NA	NA	TRUE	biosafety level 1	NA	NA	FALSE	FALSE	gamma	coccus
Vibrio olivae	TRUE	gram stain negative	aerobic	FALSE	NA	NA	biosafety level 1	NA	NA	FALSE	FALSE	NA	bacillus
Vibrio thalassae	TRUE	gram stain negative	aerobic	FALSE	NA	TRUE	biosafety level 1	NA	FALSE	FALSE	FALSE	NA	bacillus
Paraburkholderia strydomiana	TRUE	gram stain negative	aerobic	FALSE	NA	NA	biosafety level 1	NA	NA	FALSE	FALSE	gamma	bacillus
Weissella paramesenteroides	FALSE	gram stain positive	NA	TRUE	NA	FALSE	biosafety level 1	NA	TRUE	FALSE	FALSE	NA	NA
Imhoffiella purpurea	TRUE	gram stain negative	anaerobic	FALSE	NA	NA	biosafety level 1	NA	NA	FALSE	FALSE	NA	bacillus
Leuconostoc carnosum	FALSE	gram stain positive	NA	TRUE	NA	FALSE	biosafety level 1	NA	TRUE	FALSE	FALSE	NA	NA
Cryobacterium tagatosivorans	TRUE	gram stain positive	aerobic	FALSE	NA	NA	biosafety level 1	NA	NA	FALSE	FALSE	NA	bacillus
Klebsiella electrica	TRUE	gram stain negative	aerobic	FALSE	NA	NA	biosafety level 1	NA	TRUE	FALSE	FALSE	NA	bacillus
Flavobacterium acidificum	TRUE	gram stain negative	NA	FALSE	NA	TRUE	biosafety level 1	NA	TRUE	TRUE	FALSE	NA	bacillus
Rhizobium metallidurans	TRUE	gram stain negative	aerobic	NA	NA	NA	biosafety level 1	NA	NA	FALSE	FALSE	gamma	bacillus
Streptomyces graminifolii	FALSE	gram stain positive	aerobic	FALSE	NA	FALSE	biosafety level 1	NA	FALSE	FALSE	TRUE	NA	tail
Mesorhizobium chacoense	TRUE	gram stain negative	aerobic	FALSE	NA	NA	biosafety level 1	NA	TRUE	FALSE	FALSE	NA	bacillus
Micrococcus luteus	FALSE	gram stain positive	aerobic	TRUE	TRUE	NA	biosafety level 1	NA	FALSE	FALSE	FALSE	NA	coccus
Kocuria varians	FALSE	gram stain positive	aerobic	FALSE	NA	NA	biosafety level 1	NA	FALSE	FALSE	FALSE	NA	NA
Micrococcus lylae	FALSE	gram stain positive	aerobic	NA	NA	NA	biosafety level 1	NA	FALSE	FALSE	FALSE	NA	coccus
Mycobacterium bourgelatii	FALSE	gram stain positive	aerobic	NA	NA	TRUE	biosafety level 1	NA	TRUE	FALSE	FALSE	NA	bacillus
Bradyrhizobium icense	TRUE	gram stain negative	aerobic	FALSE	NA	FALSE	biosafety level 1	NA	FALSE	FALSE	FALSE	NA	bacillus
Streptomyces siamensis	FALSE	gram stain positive	aerobic	FALSE	NA	NA	biosafety level 1	NA	NA	FALSE	TRUE	NA	tail
Streptomyces similanensis	FALSE	gram stain positive	aerobic	FALSE	NA	NA	biosafety level 1	NA	NA	FALSE	TRUE	NA	tail
Kocuria rosea	FALSE	gram stain positive	aerobic	FALSE	NA	NA	biosafety level 1	NA	FALSE	FALSE	FALSE	NA	coccus
Vibrio bivalvicida	TRUE	gram stain negative	aerobic	FALSE	NA	TRUE	biosafety level 1	NA	FALSE	FALSE	FALSE	NA	bacillus
Micromonospora violae	FALSE	gram stain positive	aerobic	FALSE	NA	FALSE	biosafety level 1	NA	FALSE	FALSE	TRUE	NA	NA
Staphylococcus aureus	FALSE	gram stain positive	facultatively anaerobic	FALSE	TRUE	TRUE	biosafety level 2	NA	TRUE	FALSE	FALSE	NA	NA
Actinomyces haliotis	FALSE	gram stain positive	aerobic	FALSE	NA	NA	biosafety level 1	NA	NA	FALSE	FALSE	gamma	bacillus
Staphylococcus carnosus	FALSE	gram stain positive	aerobic	FALSE	NA	FALSE	biosafety level 1	NA	TRUE	FALSE	FALSE	gamma	NA
Staphylococcus epidermidis	FALSE	gram stain positive	NA	FALSE	TRUE	TRUE	biosafety level 2	NA	TRUE	FALSE	FALSE	gamma	NA
Uruburuella testudinis	FALSE	gram stain negative	aerobic	FALSE	NA	TRUE	biosafety level 2	NA	NA	FALSE	FALSE	gamma	NA
Micromonospora polyrhachis	FALSE	gram stain positive	aerobic	FALSE	NA	FALSE	biosafety level 1	NA	FALSE	FALSE	TRUE	NA	NA
Staphylococcus haemolyticus	FALSE	gram stain positive	NA	FALSE	TRUE	TRUE	biosafety level 2	NA	TRUE	FALSE	FALSE	beta	NA
Staphylococcus hyicus	FALSE	gram stain positive	aerobic	FALSE	NA	TRUE	biosafety level 2	NA	TRUE	FALSE	FALSE	gamma	NA
Staphylococcus simulans	FALSE	gram stain positive	aerobic	FALSE	TRUE	TRUE	biosafety level 1	NA	FALSE	FALSE	FALSE	beta	coccus
Achromobacter anxifer	TRUE	gram stain negative	aerobic	FALSE	NA	NA	biosafety level 2	NA	TRUE	FALSE	FALSE	gamma	bacillus
Achromobacter dolens	TRUE	gram stain negative	aerobic	FALSE	NA	NA	biosafety level 2	NA	TRUE	FALSE	FALSE	gamma	bacillus
Yersinia pekkanenii	TRUE	gram stain negative	aerobic	TRUE	NA	NA	biosafety level 1	NA	NA	FALSE	FALSE	gamma	bacillus
Staphylococcus hominis	FALSE	gram stain positive	facultatively anaerobic	FALSE	TRUE	TRUE	biosafety level 2	NA	TRUE	FALSE	FALSE	NA	NA
Nonomuraea guangzhouensis	FALSE	gram stain positive	aerobic	FALSE	NA	NA	biosafety level 1	NA	NA	FALSE	TRUE	NA	bacillus
Acidovorax facilis	TRUE	gram stain negative	aerobic	FALSE	NA	NA	biosafety level 1	NA	FALSE	NA	FALSE	NA	bacillus
Staphylococcus warneri	FALSE	gram stain positive	NA	FALSE	NA	TRUE	biosafety level 1	NA	TRUE	FALSE	FALSE	NA	NA
Staphylococcus gallinarum	FALSE	gram stain positive	aerobic	FALSE	NA	TRUE	biosafety level 1	NA	TRUE	FALSE	FALSE	gamma	coccus
Geobacillus subterraneus	TRUE	gram stain positive	aerobic	NA	NA	NA	biosafety level 1	NA	FALSE	FALSE	TRUE	NA	bacillus
Staphylococcus muscae	FALSE	gram stain positive	aerobic	FALSE	NA	TRUE	biosafety level 1	NA	TRUE	FALSE	FALSE	beta	NA
Staphylococcus schleiferi	FALSE	gram stain positive	aerobic	FALSE	NA	TRUE	biosafety level 2	NA	TRUE	FALSE	FALSE	NA	NA
Mammaliicoccus sciuri	FALSE	gram stain positive	aerobic	FALSE	NA	TRUE	biosafety level 1	NA	TRUE	FALSE	FALSE	gamma	coccus
Micromonospora schwarzwaldensis	FALSE	gram stain positive	aerobic	FALSE	NA	FALSE	biosafety level 1	NA	NA	FALSE	TRUE	NA	NA
Pseudomonas brenneri	TRUE	gram stain negative	aerobic	FALSE	NA	NA	biosafety level 1	NA	FALSE	NA	FALSE	NA	bacillus
Pseudomonas grimontii	TRUE	gram stain negative	aerobic	FALSE	NA	FALSE	biosafety level 1	NA	FALSE	FALSE	FALSE	NA	bacillus
Deinococcus radiodurans	FALSE	gram stain positive	aerobic	TRUE	NA	FALSE	biosafety level 1	NA	FALSE	FALSE	FALSE	NA	NA
Amycolatopsis keratiniphila	FALSE	gram stain positive	aerobic	FALSE	NA	FALSE	biosafety level 1	NA	NA	FALSE	TRUE	NA	NA
Bradyrhizobium retamae	TRUE	gram stain negative	aerobic	FALSE	NA	FALSE	biosafety level 1	NA	NA	FALSE	FALSE	NA	bacillus
Bradyrhizobium centrosematis	TRUE	gram stain negative	aerobic	FALSE	NA	FALSE	biosafety level 1	NA	FALSE	FALSE	FALSE	NA	bacillus
Bradyrhizobium americanum	TRUE	gram stain negative	aerobic	FALSE	NA	FALSE	biosafety level 1	NA	FALSE	FALSE	FALSE	NA	bacillus
Mesorhizobium kowhaii	TRUE	gram stain negative	aerobic	FALSE	NA	NA	biosafety level 1	NA	TRUE	FALSE	FALSE	NA	bacillus
Mesorhizobium cantuariense	TRUE	gram stain negative	aerobic	FALSE	NA	NA	biosafety level 1	NA	TRUE	FALSE	FALSE	NA	bacillus
Mesorhizobium waitakense	TRUE	gram stain negative	aerobic	FALSE	NA	NA	biosafety level 1	NA	TRUE	FALSE	FALSE	NA	bacillus
Mesorhizobium sophorae	TRUE	gram stain negative	aerobic	FALSE	NA	NA	biosafety level 1	NA	TRUE	FALSE	FALSE	NA	bacillus
Mesorhizobium newzealandense	TRUE	gram stain negative	aerobic	FALSE	NA	NA	biosafety level 1	NA	TRUE	FALSE	FALSE	NA	bacillus
Mesorhizobium waimense	TRUE	gram stain negative	aerobic	FALSE	NA	NA	biosafety level 1	NA	TRUE	FALSE	FALSE	NA	bacillus
Mesorhizobium calcicola	TRUE	gram stain negative	aerobic	FALSE	NA	NA	biosafety level 1	NA	TRUE	FALSE	FALSE	NA	bacillus
Chryseobacterium polytrichastri	FALSE	gram stain negative	aerobic	FALSE	NA	TRUE	biosafety level 1	NA	NA	FALSE	FALSE	NA	bacillus
Novosphingobium arabidopsis	FALSE	gram stain negative	aerobic	NA	NA	NA	biosafety level 1	NA	FALSE	FALSE	FALSE	NA	bacillus
Salinispora cortesiana	FALSE	gram stain positive	aerobic	FALSE	NA	FALSE	biosafety level 1	NA	FALSE	FALSE	TRUE	NA	NA
Streptomyces hokutonensis	FALSE	gram stain positive	aerobic	FALSE	NA	FALSE	biosafety level 1	NA	FALSE	FALSE	TRUE	NA	tail
Pseudomonas soli	TRUE	gram stain negative	aerobic	FALSE	NA	NA	biosafety level 1	NA	FALSE	FALSE	FALSE	NA	bacillus
Mesorhizobium neociceri	TRUE	gram stain negative	aerobic	FALSE	NA	NA	biosafety level 1	NA	TRUE	FALSE	FALSE	NA	bacillus
Arcanobacterium phocae	FALSE	gram stain positive	aerobic	NA	NA	TRUE	biosafety level 2	NA	NA	FALSE	FALSE	NA	bacillus
Streptococcus pneumoniae	FALSE	gram stain positive	NA	FALSE	NA	TRUE	biosafety level 2	NA	TRUE	FALSE	FALSE	NA	coccus
Micromonospora taraxaci	FALSE	gram stain positive	aerobic	FALSE	NA	FALSE	biosafety level 1	NA	FALSE	FALSE	TRUE	NA	NA
Xanthomonas maliensis	TRUE	gram stain negative	aerobic	FALSE	NA	NA	biosafety level 1	NA	TRUE	TRUE	FALSE	NA	bacillus
Nocardia veterana	FALSE	gram stain positive	aerobic	FALSE	NA	TRUE	biosafety level 2	NA	NA	FALSE	TRUE	NA	bacillus
Prescottella defluvii	FALSE	gram stain positive	aerobic	FALSE	NA	NA	biosafety level 1	NA	NA	FALSE	FALSE	NA	bacillus
Paraburkholderia aspalathi	TRUE	gram stain negative	aerobic	NA	NA	NA	biosafety level 1	NA	NA	FALSE	FALSE	gamma	bacillus
Aquamicrobium terrae	TRUE	gram stain negative	aerobic	FALSE	NA	NA	biosafety level 1	NA	NA	FALSE	FALSE	NA	bacillus
Bradyrhizobium guangdongense	TRUE	gram stain negative	aerobic	FALSE	NA	FALSE	biosafety level 1	NA	FALSE	FALSE	FALSE	NA	bacillus
Bradyrhizobium guangxiense	TRUE	gram stain negative	aerobic	FALSE	NA	FALSE	biosafety level 1	NA	FALSE	FALSE	FALSE	NA	bacillus
Bradyrhizobium nanningense	TRUE	gram stain negative	aerobic	FALSE	NA	FALSE	biosafety level 1	NA	FALSE	FALSE	FALSE	NA	bacillus
Mesorhizobium acaciae	TRUE	gram stain negative	aerobic	FALSE	NA	NA	biosafety level 1	NA	TRUE	FALSE	FALSE	NA	bacillus
Vibrio cortegadensis	TRUE	gram stain negative	aerobic	FALSE	NA	TRUE	biosafety level 1	NA	FALSE	FALSE	FALSE	NA	bacillus
Rhodococcus jostii	FALSE	gram stain positive	aerobic	TRUE	NA	FALSE	biosafety level 1	NA	FALSE	FALSE	FALSE	NA	bacillus
Citrobacter youngae	TRUE	gram stain negative	aerobic	FALSE	NA	NA	biosafety level 2	NA	TRUE	NA	FALSE	NA	bacillus
Clostridium huakuii	TRUE	gram stain positive	anaerobic	FALSE	NA	NA	biosafety level 1	NA	NA	FALSE	TRUE	NA	bacillus
Mycobacterium shottsii	FALSE	gram stain positive	aerobic	NA	NA	TRUE	biosafety level 2	NA	TRUE	FALSE	FALSE	NA	bacillus
Streptococcus intermedius	FALSE	gram stain positive	facultatively anaerobic	FALSE	TRUE	TRUE	biosafety level 2	NA	TRUE	FALSE	FALSE	NA	coccus
Photobacterium sanctipauli	TRUE	gram stain negative	aerobic	FALSE	NA	NA	biosafety level 1	NA	NA	FALSE	FALSE	NA	bacillus
Vibrio madracius	TRUE	gram stain negative	aerobic	FALSE	NA	TRUE	biosafety level 1	NA	FALSE	FALSE	FALSE	NA	bacillus
Paraburkholderia caledonica	TRUE	gram stain negative	aerobic	FALSE	NA	NA	biosafety level 1	NA	NA	FALSE	FALSE	gamma	bacillus
Paraburkholderia fungorum	TRUE	gram stain negative	aerobic	FALSE	NA	NA	biosafety level 1	NA	NA	FALSE	FALSE	gamma	bacillus
Streptococcus iniae	FALSE	gram stain positive	NA	FALSE	TRUE	TRUE	biosafety level 2	NA	TRUE	FALSE	FALSE	beta	coccus
Mycolicibacterium goodii	FALSE	gram stain positive	aerobic	NA	NA	TRUE	biosafety level 2	NA	TRUE	FALSE	FALSE	NA	bacillus
Actinomadura nitritigenes	FALSE	gram stain positive	aerobic	FALSE	NA	NA	biosafety level 1	NA	FALSE	FALSE	TRUE	NA	bacillus
Microbacterium mangrovi	FALSE	gram stain positive	aerobic	FALSE	NA	NA	biosafety level 1	NA	NA	FALSE	FALSE	NA	bacillus
Pusillimonas caeni	TRUE	gram stain negative	aerobic	FALSE	NA	NA	biosafety level 1	NA	NA	FALSE	FALSE	gamma	bacillus
Streptococcus uberis	FALSE	gram stain positive	facultatively anaerobic	FALSE	TRUE	TRUE	biosafety level 2	NA	TRUE	FALSE	FALSE	NA	coccus
Actinomadura mexicana	FALSE	gram stain positive	aerobic	FALSE	NA	NA	biosafety level 1	NA	NA	FALSE	TRUE	NA	bacillus
Nocardia africana	FALSE	gram stain positive	aerobic	FALSE	NA	TRUE	biosafety level 2	NA	NA	FALSE	TRUE	NA	bacillus
Paenibacillus daejeonensis	TRUE	gram stain variable	aerobic	TRUE	NA	FALSE	biosafety level 1	NA	FALSE	FALSE	TRUE	NA	NA
Enterococcus faecium	FALSE	gram stain positive	NA	TRUE	TRUE	TRUE	biosafety level 2	NA	TRUE	FALSE	FALSE	NA	NA
Enterococcus gallinarum	FALSE	gram stain positive	NA	NA	NA	TRUE	biosafety level 2	NA	TRUE	FALSE	FALSE	NA	coccus
Enterococcus hirae	FALSE	gram stain positive	NA	TRUE	NA	TRUE	biosafety level 2	NA	TRUE	FALSE	FALSE	NA	NA
Nocardia cyriacigeorgica	FALSE	gram stain positive	aerobic	FALSE	NA	TRUE	biosafety level 2	NA	TRUE	FALSE	TRUE	NA	bacillus
Prauserella soli	FALSE	gram stain positive	aerobic	FALSE	NA	NA	biosafety level 1	NA	NA	FALSE	TRUE	NA	bacillus
Knoellia sinensis	FALSE	gram stain positive	aerobic	FALSE	NA	NA	biosafety level 1	NA	NA	FALSE	FALSE	NA	bacillus
Kocuria polaris	FALSE	gram stain positive	aerobic	FALSE	NA	NA	biosafety level 1	NA	FALSE	FALSE	FALSE	NA	coccus
Vibrio lentus	TRUE	gram stain negative	aerobic	FALSE	NA	NA	biosafety level 1	NA	FALSE	FALSE	FALSE	NA	bacillus
Lactococcus plantarum	FALSE	gram stain positive	NA	FALSE	NA	NA	biosafety level 1	NA	TRUE	FALSE	FALSE	NA	coccus
Sinosporangium siamense	FALSE	gram stain positive	aerobic	FALSE	NA	NA	biosafety level 1	NA	NA	FALSE	TRUE	NA	bacillus
Lysinibacillus halotolerans	TRUE	gram stain positive	aerobic	NA	NA	NA	biosafety level 1	NA	FALSE	FALSE	TRUE	NA	bacillus
Sphingobium yanoikuyae	FALSE	gram stain negative	aerobic	FALSE	NA	NA	biosafety level 1	NA	NA	FALSE	FALSE	NA	bacillus
Bradyrhizobium lupini	TRUE	gram stain negative	aerobic	FALSE	NA	FALSE	biosafety level 1	NA	TRUE	FALSE	FALSE	NA	bacillus
Planococcus citreus	TRUE	gram stain positive	aerobic	FALSE	NA	NA	biosafety level 1	NA	NA	FALSE	FALSE	NA	coccus
Planococcus kocurii	TRUE	gram stain positive	aerobic	FALSE	NA	FALSE	biosafety level 1	NA	NA	FALSE	FALSE	NA	coccus
Serratia quinivorans	TRUE	gram stain negative	aerobic	FALSE	NA	TRUE	biosafety level 1	NA	TRUE	TRUE	FALSE	NA	bacillus
Photobacterium piscicola	TRUE	gram stain negative	NA	FALSE	NA	NA	biosafety level 1	NA	FALSE	FALSE	FALSE	NA	bacillus
Chromobacterium amazonense	TRUE	gram stain negative	aerobic	FALSE	NA	NA	biosafety level 1	NA	NA	FALSE	FALSE	NA	bacillus
Halorubrum persicum	FALSE	gram stain negative	aerobic	TRUE	NA	FALSE	biosafety level 1	NA	FALSE	FALSE	FALSE	NA	bacillus
Sphingobium mellinum	FALSE	gram stain negative	aerobic	FALSE	NA	FALSE	biosafety level 1	NA	FALSE	FALSE	FALSE	NA	bacillus
Achromobacter mucicolens	TRUE	gram stain negative	aerobic	FALSE	NA	NA	biosafety level 2	NA	TRUE	FALSE	FALSE	gamma	bacillus
Achromobacter pulmonis	TRUE	gram stain negative	aerobic	FALSE	NA	NA	biosafety level 1	NA	TRUE	FALSE	FALSE	gamma	bacillus
Achromobacter animicus	TRUE	gram stain negative	aerobic	FALSE	NA	NA	biosafety level 1	NA	TRUE	FALSE	FALSE	gamma	bacillus
Borreliella burgdorferi	TRUE	gram stain negative	aerobic	FALSE	NA	TRUE	biosafety level 2	NA	TRUE	FALSE	NA	NA	spirillum
Bacillus amyloliquefaciens	TRUE	gram stain positive	aerobic	FALSE	NA	FALSE	biosafety level 1	NA	TRUE	FALSE	TRUE	NA	bacillus
Micrococcus aloeverae	FALSE	gram stain positive	aerobic	TRUE	NA	NA	biosafety level 1	NA	FALSE	FALSE	FALSE	NA	coccus
Bacillus anthracis	FALSE	gram stain positive	aerobic	FALSE	NA	TRUE	biosafety level 3	NA	TRUE	FALSE	TRUE	NA	bacillus
Isoptericola variabilis	FALSE	gram stain positive	aerobic	FALSE	TRUE	FALSE	biosafety level 1	NA	FALSE	FALSE	FALSE	NA	NA
Brevibacillus brevis	TRUE	gram stain positive	aerobic	FALSE	NA	NA	biosafety level 1	NA	FALSE	FALSE	TRUE	NA	bacillus
Chryseobacterium solani	FALSE	gram stain negative	aerobic	FALSE	NA	TRUE	biosafety level 1	NA	NA	FALSE	FALSE	NA	bacillus
Rhizobacter bergeniae	TRUE	gram stain negative	aerobic	FALSE	NA	NA	biosafety level 1	NA	FALSE	FALSE	FALSE	NA	bacillus
Niallia circulans	TRUE	gram stain positive	aerobic	FALSE	NA	NA	biosafety level 1	NA	FALSE	FALSE	TRUE	NA	bacillus
Dickeya aquatica	TRUE	gram stain negative	NA	FALSE	NA	FALSE	biosafety level 1	NA	TRUE	TRUE	FALSE	NA	bacillus
Trichococcus palustris	FALSE	gram stain positive	anaerobic	FALSE	NA	NA	biosafety level 1	NA	NA	FALSE	FALSE	NA	coccus
Priestia megaterium	TRUE	gram stain positive	aerobic	FALSE	TRUE	NA	biosafety level 1	NA	FALSE	FALSE	TRUE	NA	bacillus
Bradyrhizobium symbiodeficiens	TRUE	gram stain negative	aerobic	FALSE	NA	FALSE	biosafety level 1	NA	FALSE	FALSE	FALSE	gamma	bacillus
Bradyrhizobium septentrionale	TRUE	gram stain negative	aerobic	FALSE	NA	FALSE	biosafety level 1	NA	FALSE	FALSE	FALSE	NA	bacillus
Bradyrhizobium cosmicum	TRUE	gram stain negative	aerobic	FALSE	NA	FALSE	biosafety level 1	NA	FALSE	FALSE	FALSE	NA	bacillus
Bacillus mycoides	FALSE	gram stain positive	aerobic	FALSE	NA	TRUE	biosafety level 2	NA	FALSE	FALSE	TRUE	NA	bacillus
Salinispora goodfellowii	FALSE	gram stain positive	aerobic	FALSE	NA	FALSE	biosafety level 1	NA	FALSE	FALSE	TRUE	NA	NA
Mycobacterium lentiflavum	FALSE	gram stain positive	aerobic	NA	NA	TRUE	biosafety level 2	NA	NA	FALSE	FALSE	NA	bacillus
Fontibacillus phaseoli	TRUE	gram stain positive	aerobic	FALSE	NA	NA	biosafety level 1	NA	NA	FALSE	TRUE	NA	bacillus
Chryseobacterium geocarposphaerae	FALSE	gram stain negative	aerobic	FALSE	NA	NA	biosafety level 1	NA	NA	FALSE	FALSE	NA	bacillus
Chryseobacterium arachidis	FALSE	gram stain negative	aerobic	FALSE	NA	NA	biosafety level 1	NA	NA	FALSE	FALSE	NA	bacillus
Bordetella sputigena	TRUE	gram stain negative	aerobic	FALSE	NA	TRUE	NA	NA	TRUE	FALSE	FALSE	gamma	bacillus
Micromonospora orduensis	FALSE	gram stain positive	aerobic	FALSE	NA	FALSE	biosafety level 1	NA	FALSE	FALSE	TRUE	NA	NA
Lysinibacillus sphaericus	TRUE	gram stain positive	aerobic	NA	NA	TRUE	biosafety level 1	NA	FALSE	FALSE	TRUE	NA	bacillus
Pseudomonas granadensis	TRUE	gram stain negative	aerobic	FALSE	NA	TRUE	biosafety level 1	NA	NA	FALSE	FALSE	gamma	bacillus
Geobacillus stearothermophilus	TRUE	gram stain positive	aerobic	NA	NA	NA	biosafety level 1	NA	FALSE	FALSE	TRUE	NA	bacillus
Bacillus subtilis	TRUE	gram stain positive	aerobic	FALSE	NA	NA	biosafety level 1	NA	TRUE	FALSE	TRUE	NA	bacillus
Pseudomonas lalucatii	TRUE	gram stain negative	aerobic	FALSE	NA	NA	biosafety level 1	NA	FALSE	FALSE	FALSE	NA	bacillus
Nonomuraea syzygii	FALSE	gram stain positive	aerobic	FALSE	NA	NA	biosafety level 1	NA	NA	FALSE	TRUE	NA	bacillus
Bacillus thuringiensis	FALSE	gram stain positive	aerobic	FALSE	NA	TRUE	biosafety level 1	NA	TRUE	FALSE	TRUE	NA	bacillus
Novosphingobium chloroacetimidivorans	FALSE	gram stain negative	aerobic	FALSE	NA	NA	biosafety level 1	NA	NA	FALSE	FALSE	NA	bacillus
Micromonospora sediminis	FALSE	gram stain positive	aerobic	FALSE	NA	FALSE	biosafety level 1	NA	NA	FALSE	TRUE	NA	NA
Geobacillus icigianus	TRUE	gram stain positive	aerobic	NA	NA	NA	biosafety level 1	NA	FALSE	FALSE	TRUE	NA	bacillus
Brachybacterium aquaticum	FALSE	gram stain positive	aerobic	FALSE	NA	NA	biosafety level 1	NA	FALSE	FALSE	FALSE	NA	NA
Streptomyces lushanensis	FALSE	gram stain positive	aerobic	FALSE	NA	NA	biosafety level 1	NA	NA	FALSE	TRUE	NA	tail
Vibrio tritonius	TRUE	gram stain negative	aerobic	FALSE	NA	TRUE	biosafety level 1	NA	NA	FALSE	FALSE	NA	bacillus
Bradyrhizobium erythrophlei	TRUE	gram stain negative	aerobic	FALSE	NA	FALSE	biosafety level 1	NA	FALSE	FALSE	FALSE	NA	bacillus
Corynebacterium nasicanis	FALSE	gram stain positive	aerobic	FALSE	NA	NA	biosafety level 1	NA	TRUE	FALSE	FALSE	gamma	bacillus
Micromonospora globispora	FALSE	gram stain positive	aerobic	FALSE	NA	FALSE	biosafety level 1	NA	NA	FALSE	TRUE	NA	NA
Pseudomonas caspiana	TRUE	gram stain negative	aerobic	FALSE	NA	NA	biosafety level 1	NA	FALSE	FALSE	FALSE	gamma	bacillus
Bacillus atrophaeus	TRUE	gram stain positive	aerobic	FALSE	NA	NA	biosafety level 1	NA	TRUE	FALSE	TRUE	NA	bacillus
Bacillus benzoevorans	TRUE	gram stain positive	aerobic	FALSE	NA	NA	biosafety level 1	NA	FALSE	FALSE	TRUE	NA	bacillus
Mycolicibacterium boenickei	FALSE	gram stain positive	aerobic	NA	NA	TRUE	biosafety level 2	NA	TRUE	FALSE	FALSE	NA	bacillus
Mycolicibacterium neworleansense	FALSE	gram stain positive	aerobic	NA	NA	TRUE	biosafety level 2	NA	TRUE	FALSE	FALSE	NA	bacillus
Mycolicibacterium houstonense	FALSE	gram stain positive	aerobic	NA	NA	TRUE	biosafety level 2	NA	TRUE	FALSE	FALSE	NA	bacillus
Bartonella fuyuanensis	FALSE	gram stain negative	aerobic	FALSE	NA	TRUE	biosafety level 2	NA	NA	FALSE	FALSE	gamma	bacillus
Bartonella heixiaziensis	FALSE	gram stain negative	aerobic	FALSE	NA	TRUE	biosafety level 2	NA	TRUE	FALSE	FALSE	gamma	bacillus
Micromonospora palomenae	FALSE	gram stain positive	aerobic	FALSE	NA	FALSE	biosafety level 1	NA	NA	FALSE	TRUE	NA	NA
Brucella papionis	FALSE	gram stain negative	aerobic	FALSE	NA	TRUE	biosafety level 2	NA	TRUE	FALSE	FALSE	gamma	bacillus
Streptomyces graminilatus	FALSE	gram stain positive	aerobic	FALSE	NA	FALSE	biosafety level 1	NA	FALSE	FALSE	TRUE	NA	tail
Pantoea coffeiphila	TRUE	gram stain negative	aerobic	FALSE	NA	NA	biosafety level 1	NA	TRUE	TRUE	FALSE	NA	bacillus
Streptomyces europaeiscabiei	FALSE	gram stain positive	aerobic	FALSE	NA	FALSE	biosafety level 1	NA	NA	TRUE	TRUE	NA	tail
Streptomyces reticuliscabiei	FALSE	gram stain positive	aerobic	FALSE	NA	NA	biosafety level 1	NA	FALSE	TRUE	TRUE	NA	tail
Actinophytocola gilvus	FALSE	gram stain positive	aerobic	FALSE	NA	NA	biosafety level 1	NA	NA	FALSE	TRUE	NA	bacillus
Streptomyces parvulus	FALSE	gram stain positive	aerobic	FALSE	NA	FALSE	biosafety level 1	NA	FALSE	FALSE	TRUE	NA	tail
Neisseria arctica	FALSE	gram stain negative	aerobic	FALSE	NA	NA	biosafety level 2	NA	NA	FALSE	FALSE	gamma	bacillus
Amycolatopsis oliviviridis	FALSE	gram stain positive	aerobic	FALSE	NA	FALSE	biosafety level 1	NA	NA	FALSE	TRUE	NA	NA
Nocardiopsis algeriensis	FALSE	gram stain positive	aerobic	TRUE	NA	FALSE	biosafety level 1	NA	NA	FALSE	TRUE	NA	NA
Alteromonas gracilis	TRUE	gram stain negative	aerobic	FALSE	NA	NA	biosafety level 1	NA	FALSE	FALSE	FALSE	NA	bacillus
Hoeflea olei	TRUE	gram stain negative	aerobic	FALSE	NA	NA	biosafety level 1	NA	NA	FALSE	FALSE	NA	bacillus
Kutzneria chonburiensis	FALSE	gram stain positive	aerobic	FALSE	NA	NA	biosafety level 1	NA	NA	FALSE	TRUE	NA	bacillus
Mycobacterium persicum	FALSE	gram stain positive	aerobic	NA	NA	TRUE	biosafety level 2	NA	TRUE	FALSE	FALSE	NA	bacillus
Micromonospora harpali	FALSE	gram stain positive	aerobic	FALSE	NA	FALSE	biosafety level 1	NA	NA	FALSE	TRUE	NA	NA
Actinokineospora guangxiensis	FALSE	gram stain positive	aerobic	FALSE	NA	NA	biosafety level 1	NA	NA	FALSE	TRUE	NA	bacillus
Cytobacillus formosensis	TRUE	gram stain positive	aerobic	FALSE	NA	NA	biosafety level 1	NA	FALSE	FALSE	TRUE	NA	bacillus
Bradyrhizobium neotropicale	TRUE	gram stain negative	aerobic	FALSE	NA	FALSE	biosafety level 1	NA	NA	FALSE	FALSE	NA	bacillus
Bradyrhizobium ingae	TRUE	gram stain negative	aerobic	FALSE	NA	FALSE	biosafety level 1	NA	FALSE	FALSE	FALSE	NA	bacillus
Listeria newyorkensis	TRUE	gram stain positive	aerobic	FALSE	NA	NA	biosafety level 1	NA	NA	FALSE	FALSE	gamma	bacillus
Leifsonia shinshuensis	TRUE	gram stain positive	aerobic	FALSE	NA	FALSE	biosafety level 1	NA	FALSE	FALSE	FALSE	NA	NA
Enterococcus ratti	FALSE	gram stain positive	aerobic	TRUE	NA	TRUE	biosafety level 2	NA	TRUE	FALSE	FALSE	NA	NA
Shewanella livingstonensis	TRUE	gram stain negative	aerobic	FALSE	NA	TRUE	biosafety level 1	NA	FALSE	FALSE	FALSE	NA	bacillus
Burkholderia stagnalis	TRUE	gram stain negative	aerobic	FALSE	NA	NA	biosafety level 2	NA	TRUE	FALSE	FALSE	gamma	bacillus
Burkholderia territorii	TRUE	gram stain negative	aerobic	FALSE	NA	NA	biosafety level 1	NA	TRUE	FALSE	FALSE	gamma	bacillus
Paraclostridium sordellii	TRUE	gram stain positive	anaerobic	TRUE	NA	TRUE	biosafety level 2	NA	TRUE	FALSE	TRUE	NA	NA
Weissella bombi	FALSE	gram stain positive	aerobic	TRUE	NA	FALSE	biosafety level 1	NA	NA	FALSE	FALSE	NA	NA
Clostridium sporogenes	TRUE	gram stain positive	anaerobic	FALSE	NA	TRUE	biosafety level 2	NA	TRUE	FALSE	TRUE	NA	bacillus
Rahnella victoriana	TRUE	gram stain negative	aerobic	NA	NA	TRUE	biosafety level 1	NA	TRUE	NA	FALSE	NA	bacillus
Rahnella bruchi	TRUE	gram stain negative	aerobic	NA	NA	TRUE	biosafety level 1	NA	TRUE	NA	FALSE	NA	bacillus
Rahnella woolbedingensis	TRUE	gram stain negative	aerobic	NA	NA	TRUE	biosafety level 1	NA	TRUE	NA	FALSE	NA	bacillus
Leuconostoc suionicum	FALSE	gram stain positive	facultatively anaerobic	FALSE	NA	NA	biosafety level 1	NA	NA	FALSE	FALSE	NA	coccus
Phyllobacterium sophorae	TRUE	gram stain negative	aerobic	FALSE	NA	NA	biosafety level 1	NA	NA	FALSE	FALSE	NA	bacillus
Okibacterium endophyticum	FALSE	gram stain positive	aerobic	FALSE	NA	NA	biosafety level 1	NA	FALSE	FALSE	FALSE	NA	bacillus
Streptomyces fructofermentans	FALSE	gram stain positive	aerobic	FALSE	NA	FALSE	biosafety level 1	NA	FALSE	TRUE	TRUE	NA	tail
Mycolicibacterium holsaticum	FALSE	gram stain positive	aerobic	NA	NA	TRUE	biosafety level 1	NA	TRUE	FALSE	FALSE	NA	bacillus
Micromonospora zhanjiangensis	FALSE	gram stain positive	aerobic	FALSE	NA	NA	biosafety level 1	NA	FALSE	FALSE	TRUE	NA	NA
Pseudoalteromonas issachenkonii	TRUE	gram stain negative	aerobic	FALSE	NA	TRUE	biosafety level 1	NA	FALSE	FALSE	FALSE	gamma	bacillus
Sphingomonas melonis	TRUE	gram stain negative	aerobic	FALSE	FALSE	FALSE	biosafety level 1	NA	FALSE	TRUE	FALSE	NA	bacillus
Flavobacterium suzhouense	FALSE	gram stain negative	aerobic	FALSE	NA	NA	biosafety level 1	NA	NA	FALSE	FALSE	NA	bacillus
Micromonospora thawaii	FALSE	gram stain positive	aerobic	FALSE	NA	FALSE	biosafety level 1	NA	FALSE	FALSE	TRUE	NA	NA
Micromonospora oryzae	FALSE	gram stain positive	aerobic	FALSE	NA	FALSE	biosafety level 1	NA	NA	FALSE	TRUE	NA	NA
Acinetobacter seifertii	FALSE	gram stain negative	aerobic	FALSE	NA	NA	biosafety level 2	NA	NA	FALSE	FALSE	NA	bacillus
Pseudoclavibacter terrae	FALSE	gram stain positive	aerobic	FALSE	NA	NA	biosafety level 1	NA	NA	FALSE	FALSE	NA	bacillus
Parageobacillus toebii	TRUE	gram stain positive	aerobic	NA	NA	NA	biosafety level 1	NA	FALSE	FALSE	TRUE	NA	bacillus
Mycolicibacterium sarraceniae	FALSE	gram stain positive	aerobic	NA	NA	TRUE	biosafety level 1	NA	TRUE	FALSE	FALSE	NA	bacillus
Mycolicibacterium helvum	FALSE	gram stain positive	aerobic	NA	NA	TRUE	biosafety level 1	NA	TRUE	FALSE	FALSE	NA	bacillus
Vibrio hyugaensis	TRUE	gram stain negative	NA	FALSE	NA	TRUE	biosafety level 1	NA	FALSE	FALSE	FALSE	NA	bacillus
Bradyrhizobium ferriligni	TRUE	gram stain negative	aerobic	FALSE	NA	FALSE	biosafety level 1	NA	NA	FALSE	FALSE	NA	bacillus
Rhizobium sophorae	FALSE	gram stain positive	aerobic	NA	NA	NA	biosafety level 1	NA	FALSE	FALSE	FALSE	NA	bacillus
Rhizobium sophoriradicis	TRUE	gram stain negative	aerobic	NA	NA	NA	biosafety level 1	NA	FALSE	FALSE	FALSE	gamma	bacillus
Streptomyces lunaelactis	FALSE	gram stain positive	aerobic	NA	NA	FALSE	biosafety level 1	NA	FALSE	FALSE	TRUE	NA	tail
Vibrio agarivorans	TRUE	gram stain negative	aerobic	FALSE	NA	NA	biosafety level 1	NA	NA	FALSE	FALSE	NA	bacillus
Rhizobium hidalgonense	FALSE	gram stain positive	aerobic	NA	NA	NA	biosafety level 1	NA	FALSE	FALSE	FALSE	NA	bacillus
Nocardia donostiensis	FALSE	gram stain positive	aerobic	FALSE	NA	NA	biosafety level 1	NA	TRUE	FALSE	TRUE	NA	bacillus
Mycobacterium palustre	FALSE	gram stain positive	aerobic	NA	NA	TRUE	biosafety level 2	NA	TRUE	FALSE	FALSE	NA	bacillus
Kribbella italica	FALSE	gram stain positive	aerobic	FALSE	NA	FALSE	biosafety level 1	NA	FALSE	FALSE	TRUE	NA	NA
Frateuria soli	TRUE	gram stain negative	aerobic	FALSE	NA	NA	biosafety level 1	NA	NA	FALSE	FALSE	NA	bacillus
Aeromonas finlandensis	TRUE	gram stain negative	aerobic	FALSE	NA	TRUE	biosafety level 1	NA	NA	FALSE	FALSE	gamma	bacillus
Prescottella soli	FALSE	gram stain positive	aerobic	FALSE	NA	NA	biosafety level 1	NA	TRUE	FALSE	FALSE	NA	bacillus
Actinomadura jiaoheensis	FALSE	gram stain positive	aerobic	FALSE	NA	NA	biosafety level 1	NA	NA	FALSE	TRUE	NA	bacillus
Actinomadura sporangiiformans	FALSE	gram stain positive	aerobic	FALSE	NA	NA	biosafety level 1	NA	NA	FALSE	TRUE	NA	bacillus
Kribbella qitaiheensis	FALSE	gram stain positive	aerobic	FALSE	NA	NA	biosafety level 1	NA	FALSE	FALSE	TRUE	NA	NA
Clostridium scatologenes	TRUE	NA	anaerobic	FALSE	NA	NA	biosafety level 1	NA	FALSE	FALSE	TRUE	NA	bacillus
Bradyrhizobium kavangense	TRUE	gram stain negative	aerobic	FALSE	NA	FALSE	biosafety level 1	NA	FALSE	FALSE	FALSE	NA	bacillus
Bradyrhizobium subterraneum	TRUE	gram stain negative	aerobic	FALSE	NA	FALSE	biosafety level 1	NA	FALSE	FALSE	FALSE	gamma	bacillus
Streptomyces polymachus	FALSE	gram stain positive	aerobic	FALSE	NA	FALSE	biosafety level 1	NA	NA	TRUE	TRUE	NA	tail
Streptomyces fabae	FALSE	gram stain positive	aerobic	FALSE	NA	NA	biosafety level 1	NA	NA	FALSE	TRUE	NA	tail
Bartonella capreoli	FALSE	gram stain negative	aerobic	FALSE	NA	TRUE	biosafety level 2	NA	TRUE	FALSE	FALSE	gamma	bacillus
Fulvimonas soli	TRUE	gram stain negative	aerobic	FALSE	NA	NA	biosafety level 1	NA	FALSE	FALSE	FALSE	NA	bacillus
Mycolicibacterium grossiae	FALSE	gram stain positive	aerobic	NA	NA	TRUE	biosafety level 1	NA	TRUE	FALSE	FALSE	NA	bacillus
Bacillus toyonensis	FALSE	gram stain positive	aerobic	FALSE	NA	TRUE	NA	NA	TRUE	FALSE	TRUE	NA	bacillus
Caulobacter vibrioides	TRUE	gram stain negative	aerobic	FALSE	NA	FALSE	biosafety level 1	NA	FALSE	FALSE	FALSE	NA	bacillus
Winslowiella iniecta	TRUE	gram stain negative	NA	FALSE	NA	TRUE	biosafety level 1	NA	NA	TRUE	FALSE	NA	bacillus
Pseudomonas endophytica	TRUE	gram stain negative	aerobic	TRUE	NA	NA	biosafety level 1	NA	FALSE	FALSE	FALSE	gamma	bacillus
Citrobacter pasteurii	TRUE	gram stain negative	aerobic	FALSE	NA	TRUE	biosafety level 1	NA	NA	NA	FALSE	NA	bacillus
Streptomyces krungchingensis	FALSE	gram stain positive	aerobic	FALSE	NA	NA	biosafety level 1	NA	NA	FALSE	TRUE	NA	tail
Mycolicibacterium malmesburyense	FALSE	gram stain positive	aerobic	NA	NA	TRUE	biosafety level 1	NA	TRUE	FALSE	FALSE	NA	bacillus
Microbacterium resistens	FALSE	gram stain positive	aerobic	FALSE	NA	FALSE	biosafety level 2	NA	NA	FALSE	FALSE	NA	bacillus
Trichococcus collinsii	FALSE	gram stain positive	anaerobic	FALSE	NA	NA	biosafety level 1	NA	NA	FALSE	FALSE	NA	coccus
Microbacterium proteolyticum	FALSE	gram stain positive	aerobic	FALSE	NA	FALSE	biosafety level 1	NA	FALSE	FALSE	FALSE	NA	NA
Kribbella capetownensis	FALSE	gram stain positive	aerobic	FALSE	NA	NA	biosafety level 1	NA	FALSE	FALSE	TRUE	NA	NA
Helicobacter ailurogastricus	TRUE	gram stain negative	aerobic	NA	NA	TRUE	biosafety level 2	NA	TRUE	FALSE	FALSE	NA	spirillum
Treponema denticola	TRUE	gram stain negative	anaerobic	TRUE	TRUE	FALSE	NA	NA	TRUE	FALSE	NA	NA	spirillum
Lentilactobacillus buchneri	FALSE	gram stain positive	facultatively anaerobic	FALSE	NA	FALSE	biosafety level 1	NA	TRUE	FALSE	FALSE	NA	bacillus
Weissella confusa	FALSE	gram stain positive	aerobic	TRUE	NA	TRUE	biosafety level 1	NA	FALSE	FALSE	FALSE	beta	bacillus
Pseudomonas graminis	TRUE	gram stain negative	aerobic	FALSE	NA	NA	biosafety level 1	NA	FALSE	FALSE	NA	NA	bacillus
Yokenella regensburgei	TRUE	gram stain negative	aerobic	FALSE	NA	TRUE	biosafety level 2	NA	FALSE	NA	FALSE	NA	bacillus
Rhizobium indigoferae	TRUE	gram stain negative	aerobic	NA	NA	NA	biosafety level 1	NA	FALSE	FALSE	FALSE	gamma	bacillus
Sinorhizobium kummerowiae	TRUE	gram stain negative	aerobic	FALSE	NA	NA	biosafety level 1	NA	TRUE	FALSE	FALSE	NA	bacillus
Pseudarthrobacter scleromae	FALSE	gram stain positive	aerobic	FALSE	NA	NA	biosafety level 1	NA	NA	FALSE	FALSE	NA	bacillus
Lactiplantibacillus pentosus	FALSE	gram stain positive	facultatively anaerobic	NA	NA	NA	biosafety level 1	NA	TRUE	FALSE	FALSE	NA	bacillus
Helicobacter himalayensis	TRUE	gram stain negative	aerobic	NA	NA	TRUE	biosafety level 2	NA	TRUE	FALSE	FALSE	NA	spirillum
Latilactobacillus sakei	FALSE	gram stain positive	NA	TRUE	NA	NA	biosafety level 1	NA	TRUE	FALSE	FALSE	NA	bacillus
Cytobacillus depressus	TRUE	gram stain positive	aerobic	FALSE	NA	NA	biosafety level 1	NA	FALSE	FALSE	TRUE	NA	bacillus
Williamsia herbipolensis	FALSE	gram stain positive	aerobic	FALSE	NA	NA	biosafety level 1	NA	NA	FALSE	FALSE	NA	bacillus
Bifidobacterium lemurum	FALSE	gram stain positive	anaerobic	FALSE	NA	NA	biosafety level 1	NA	TRUE	FALSE	FALSE	gamma	bacillus
Staphylococcus argensis	FALSE	gram stain positive	aerobic	FALSE	NA	NA	biosafety level 2	NA	FALSE	FALSE	FALSE	gamma	coccus
Acidithiobacillus ferrivorans	TRUE	gram stain negative	NA	TRUE	TRUE	NA	biosafety level 1	NA	FALSE	FALSE	FALSE	NA	bacillus
Comamonas koreensis	FALSE	gram stain negative	aerobic	FALSE	NA	NA	biosafety level 1	NA	NA	FALSE	FALSE	NA	bacillus
Chryseobacterium rhizoplanae	FALSE	gram stain negative	aerobic	FALSE	NA	NA	biosafety level 1	NA	NA	FALSE	FALSE	NA	bacillus
Staphylococcus pragensis	FALSE	gram stain positive	aerobic	FALSE	NA	TRUE	biosafety level 2	NA	TRUE	FALSE	FALSE	NA	NA
Pararhizobium polonicum	TRUE	gram stain negative	aerobic	FALSE	NA	FALSE	biosafety level 1	NA	FALSE	FALSE	FALSE	NA	NA
Planomicrobium psychrophilum	TRUE	gram stain positive	aerobic	FALSE	NA	NA	biosafety level 1	NA	NA	FALSE	FALSE	NA	coccus
Pseudoalteromonas phenolica	TRUE	gram stain negative	aerobic	FALSE	NA	NA	biosafety level 1	NA	FALSE	FALSE	FALSE	NA	bacillus
Streptomyces formicae	FALSE	gram stain positive	aerobic	FALSE	NA	NA	biosafety level 1	NA	FALSE	FALSE	TRUE	NA	tail
Epilithonimonas arachidiradicis	FALSE	gram stain negative	aerobic	FALSE	NA	NA	biosafety level 1	NA	NA	FALSE	FALSE	NA	bacillus
Corynebacterium mastitidis	FALSE	gram stain positive	aerobic	FALSE	NA	TRUE	biosafety level 2	NA	NA	FALSE	FALSE	gamma	bacillus
Nonomuraea stahlianthi	FALSE	gram stain positive	aerobic	FALSE	NA	NA	biosafety level 1	NA	NA	FALSE	TRUE	NA	bacillus
Streptomyces albiflavescens	FALSE	gram stain positive	aerobic	FALSE	NA	NA	biosafety level 1	NA	NA	FALSE	TRUE	NA	tail
Microbacterium aurantiacum	FALSE	gram stain positive	aerobic	NA	NA	FALSE	biosafety level 1	NA	FALSE	FALSE	FALSE	NA	bacillus
Ligilactobacillus salivarius	FALSE	gram stain positive	NA	FALSE	NA	FALSE	biosafety level 1	NA	TRUE	FALSE	FALSE	beta	NA
Microbacterium hominis	FALSE	gram stain positive	aerobic	FALSE	NA	FALSE	biosafety level 1	NA	FALSE	FALSE	FALSE	NA	NA
Mesorhizobium delmotii	TRUE	gram stain negative	aerobic	FALSE	NA	NA	biosafety level 1	NA	TRUE	FALSE	FALSE	NA	bacillus
Mesorhizobium prunaredense	TRUE	gram stain negative	aerobic	FALSE	NA	NA	biosafety level 1	NA	TRUE	FALSE	FALSE	NA	bacillus
Limosilactobacillus oris	FALSE	gram stain positive	facultatively anaerobic	FALSE	NA	FALSE	biosafety level 1	NA	TRUE	FALSE	FALSE	NA	NA
Paenibacillus wenxiniae	TRUE	gram stain positive	aerobic	FALSE	NA	NA	biosafety level 1	NA	NA	FALSE	TRUE	NA	bacillus
Paralcaligenes ginsengisoli	TRUE	gram stain negative	aerobic	FALSE	NA	NA	biosafety level 1	NA	NA	FALSE	FALSE	NA	bacillus
Streptomyces alfalfae	FALSE	gram stain positive	aerobic	FALSE	NA	NA	biosafety level 1	NA	FALSE	FALSE	TRUE	NA	tail
Sinomonas halotolerans	FALSE	gram stain positive	aerobic	FALSE	NA	NA	biosafety level 1	NA	NA	FALSE	FALSE	NA	coccus
Bordetella tumulicola	TRUE	gram stain negative	aerobic	FALSE	NA	TRUE	biosafety level 2	NA	TRUE	FALSE	FALSE	gamma	bacillus
Photobacterium galatheae	TRUE	gram stain negative	aerobic	FALSE	NA	TRUE	biosafety level 1	NA	NA	FALSE	FALSE	NA	bacillus
Staphylococcus schweitzeri	FALSE	gram stain positive	aerobic	FALSE	NA	TRUE	biosafety level 2	NA	TRUE	FALSE	FALSE	beta	NA
Bradyrhizobium viridifuturi	TRUE	gram stain negative	aerobic	FALSE	NA	FALSE	biosafety level 1	NA	FALSE	FALSE	FALSE	NA	bacillus
Micromonospora craterilacus	FALSE	gram stain positive	aerobic	FALSE	NA	FALSE	biosafety level 1	NA	FALSE	FALSE	TRUE	NA	NA
Campylobacter vulpis	TRUE	gram stain negative	aerobic	FALSE	NA	TRUE	biosafety level 1	NA	TRUE	FALSE	FALSE	NA	spirillum
Amycolatopsis silviterrae	FALSE	gram stain positive	aerobic	FALSE	NA	NA	biosafety level 1	NA	FALSE	FALSE	TRUE	NA	NA
Rhodococcus lactis	FALSE	gram stain positive	aerobic	TRUE	NA	FALSE	biosafety level 1	NA	FALSE	FALSE	FALSE	NA	bacillus
Kaistia adipata	FALSE	gram stain negative	aerobic	FALSE	NA	FALSE	biosafety level 1	NA	FALSE	FALSE	FALSE	NA	bacillus
Paenibacillus zeae	TRUE	gram stain positive	aerobic	FALSE	NA	NA	biosafety level 1	NA	NA	FALSE	TRUE	NA	bacillus
Pseudarthrobacter oxydans	FALSE	gram stain positive	aerobic	FALSE	NA	NA	biosafety level 1	NA	NA	FALSE	FALSE	NA	bacillus
Rhizobium ecuadorense	TRUE	gram stain negative	aerobic	NA	NA	NA	biosafety level 1	NA	FALSE	FALSE	FALSE	gamma	bacillus
Rhizobium viscosum	TRUE	gram stain negative	aerobic	NA	NA	NA	biosafety level 1	NA	FALSE	FALSE	FALSE	gamma	bacillus
Borreliella mayonii	TRUE	gram stain negative	aerobic	FALSE	NA	TRUE	biosafety level 1	NA	TRUE	FALSE	NA	NA	spirillum
Pseudomonas fildesensis	TRUE	gram stain negative	aerobic	FALSE	NA	FALSE	biosafety level 1	NA	FALSE	FALSE	FALSE	NA	bacillus
Pseudarthrobacter polychromogenes	FALSE	gram stain positive	aerobic	FALSE	NA	NA	biosafety level 1	NA	NA	FALSE	FALSE	NA	bacillus
Rhodococcus antrifimi	FALSE	gram stain positive	aerobic	FALSE	NA	NA	biosafety level 1	NA	NA	FALSE	FALSE	NA	bacillus
Caulobacter flavus	TRUE	gram stain negative	aerobic	FALSE	NA	NA	biosafety level 1	NA	NA	FALSE	FALSE	NA	bacillus
Nocardia rhizosphaerae	FALSE	gram stain positive	aerobic	FALSE	NA	NA	biosafety level 1	NA	NA	FALSE	TRUE	NA	bacillus
Rothia amarae	FALSE	gram stain positive	aerobic	FALSE	NA	NA	biosafety level 1	NA	NA	FALSE	FALSE	NA	coccus
Mycobacterium lacus	FALSE	gram stain positive	aerobic	NA	NA	TRUE	biosafety level 1	NA	TRUE	FALSE	FALSE	NA	bacillus
Brevibacterium linens	FALSE	gram stain positive	aerobic	TRUE	NA	FALSE	biosafety level 1	NA	NA	FALSE	FALSE	NA	NA
Pseudoalteromonas gelatinilytica	TRUE	gram stain negative	aerobic	FALSE	NA	NA	biosafety level 1	NA	NA	FALSE	FALSE	NA	bacillus
Vibrio xuii	TRUE	gram stain negative	aerobic	FALSE	NA	TRUE	biosafety level 1	NA	FALSE	FALSE	FALSE	NA	bacillus
Vibrio kanaloae	TRUE	gram stain negative	aerobic	FALSE	NA	FALSE	biosafety level 1	NA	FALSE	FALSE	FALSE	NA	bacillus
Vibrio chagasii	TRUE	gram stain negative	aerobic	FALSE	NA	TRUE	biosafety level 1	NA	FALSE	FALSE	FALSE	NA	bacillus
Vibrio hepatarius	TRUE	gram stain negative	aerobic	FALSE	NA	TRUE	biosafety level 1	NA	FALSE	FALSE	FALSE	NA	bacillus
Paenibacillus agaridevorans	TRUE	gram stain positive	aerobic	FALSE	NA	NA	biosafety level 1	NA	NA	FALSE	TRUE	NA	bacillus
Corynebacterium diphtheriae	FALSE	gram stain positive	aerobic	FALSE	NA	FALSE	biosafety level 2	NA	TRUE	FALSE	FALSE	gamma	bacillus
Corynebacterium glutamicum	FALSE	gram stain positive	aerobic	FALSE	NA	FALSE	biosafety level 1	NA	NA	FALSE	FALSE	NA	bacillus
Corynebacterium pseudotuberculosis	FALSE	gram stain positive	aerobic	FALSE	NA	TRUE	biosafety level 2	NA	TRUE	FALSE	FALSE	NA	bacillus
Rhodococcus baikonurensis	FALSE	gram stain positive	aerobic	TRUE	NA	FALSE	biosafety level 1	NA	FALSE	FALSE	FALSE	NA	bacillus
Corynebacterium xerosis	FALSE	gram stain positive	aerobic	FALSE	NA	TRUE	biosafety level 1	NA	NA	FALSE	FALSE	NA	NA
Corynebacterium variabile	FALSE	gram stain positive	aerobic	FALSE	NA	FALSE	biosafety level 1	NA	TRUE	FALSE	FALSE	NA	bacillus
Brachybacterium paraconglomeratum	FALSE	gram stain positive	aerobic	FALSE	NA	FALSE	biosafety level 1	NA	FALSE	FALSE	FALSE	NA	NA
Brachybacterium fresconis	FALSE	gram stain positive	aerobic	FALSE	NA	NA	biosafety level 1	NA	FALSE	FALSE	FALSE	NA	NA
Brachybacterium sacelli	FALSE	gram stain positive	aerobic	FALSE	NA	NA	biosafety level 1	NA	FALSE	FALSE	FALSE	NA	NA
Shewanella fidelis	TRUE	gram stain negative	aerobic	NA	NA	NA	biosafety level 1	NA	FALSE	FALSE	FALSE	NA	bacillus
Gordonia sihwensis	FALSE	gram stain positive	aerobic	FALSE	NA	FALSE	biosafety level 1	NA	NA	FALSE	FALSE	NA	bacillus
Acetobacter conturbans	TRUE	gram stain negative	aerobic	FALSE	NA	NA	biosafety level 1	NA	NA	FALSE	FALSE	NA	bacillus
Niallia oryzisoli	TRUE	gram stain positive	aerobic	FALSE	NA	NA	biosafety level 1	NA	FALSE	FALSE	TRUE	NA	bacillus
Brevibacillus invocatus	TRUE	gram stain positive	aerobic	NA	NA	NA	biosafety level 1	NA	FALSE	FALSE	TRUE	NA	bacillus
Psychromonas profunda	TRUE	gram stain negative	aerobic	TRUE	NA	NA	biosafety level 1	NA	FALSE	FALSE	FALSE	NA	bacillus
Cytobacillus dafuensis	TRUE	gram stain positive	aerobic	FALSE	NA	NA	biosafety level 1	NA	NA	FALSE	TRUE	NA	bacillus
Polynucleobacter sinensis	FALSE	gram stain negative	aerobic	FALSE	NA	NA	biosafety level 1	NA	FALSE	FALSE	FALSE	NA	bacillus
Polynucleobacter yangtzensis	FALSE	gram stain negative	aerobic	FALSE	NA	NA	biosafety level 1	NA	FALSE	FALSE	FALSE	NA	bacillus
Polynucleobacter antarcticus	FALSE	gram stain negative	aerobic	FALSE	NA	NA	biosafety level 1	NA	FALSE	FALSE	FALSE	NA	bacillus
Polynucleobacter aenigmaticus	FALSE	gram stain negative	aerobic	FALSE	NA	NA	biosafety level 1	NA	FALSE	FALSE	FALSE	NA	bacillus
Polynucleobacter arcticus	FALSE	gram stain negative	aerobic	FALSE	NA	NA	biosafety level 1	NA	FALSE	FALSE	FALSE	NA	bacillus
Polynucleobacter hirudinilacicola	FALSE	gram stain negative	aerobic	FALSE	NA	NA	biosafety level 1	NA	FALSE	FALSE	FALSE	NA	bacillus
Polynucleobacter sphagniphilus	FALSE	gram stain negative	aerobic	FALSE	NA	NA	biosafety level 1	NA	FALSE	FALSE	FALSE	NA	bacillus
Polynucleobacter tropicus	TRUE	gram stain negative	aerobic	FALSE	NA	NA	biosafety level 1	NA	FALSE	FALSE	FALSE	NA	bacillus
Propionibacterium freudenreichii	FALSE	gram stain positive	anaerobic	FALSE	NA	FALSE	biosafety level 1	NA	FALSE	FALSE	FALSE	beta	coccus
Carnobacterium viridans	FALSE	gram stain positive	aerobic	FALSE	NA	NA	biosafety level 1	NA	NA	FALSE	FALSE	NA	bacillus
Cutibacterium acnes	FALSE	gram stain positive	anaerobic	FALSE	TRUE	NA	biosafety level 2	NA	TRUE	FALSE	FALSE	NA	NA
Citrobacter cronae	TRUE	gram stain negative	aerobic	FALSE	NA	TRUE	biosafety level 2	NA	NA	NA	FALSE	NA	bacillus
Arachnia propionica	FALSE	gram stain positive	anaerobic	FALSE	TRUE	NA	biosafety level 2	NA	TRUE	FALSE	FALSE	NA	NA
Bradyrhizobium shewense	TRUE	gram stain negative	aerobic	FALSE	NA	FALSE	biosafety level 1	NA	FALSE	FALSE	FALSE	gamma	bacillus
Rhizobium aegyptiacum	TRUE	gram stain negative	aerobic	NA	NA	NA	biosafety level 1	NA	FALSE	FALSE	FALSE	gamma	bacillus
Mycobacterium intracellulare	FALSE	gram stain positive	aerobic	NA	NA	TRUE	biosafety level 2	NA	TRUE	FALSE	FALSE	NA	bacillus
Mycobacterium kansasii	FALSE	gram stain positive	aerobic	NA	NA	TRUE	biosafety level 2	NA	TRUE	FALSE	FALSE	NA	bacillus
Mycolicibacterium smegmatis	FALSE	gram stain positive	aerobic	NA	NA	TRUE	biosafety level 2	NA	TRUE	FALSE	FALSE	NA	bacillus
Mycobacterium tuberculosis	FALSE	gram stain positive	aerobic	NA	NA	TRUE	NA	NA	TRUE	FALSE	FALSE	NA	bacillus
Mycobacterium cookii	FALSE	gram stain positive	aerobic	NA	NA	TRUE	biosafety level 1	NA	NA	FALSE	FALSE	NA	bacillus
Mycolicibacterium flavescens	FALSE	gram stain positive	aerobic	NA	NA	TRUE	biosafety level 2	NA	TRUE	FALSE	FALSE	NA	bacillus
Acinetobacter proteolyticus	FALSE	gram stain negative	aerobic	FALSE	NA	NA	biosafety level 2	NA	FALSE	FALSE	FALSE	gamma	bacillus
Mycobacterium gastri	FALSE	gram stain positive	aerobic	NA	NA	TRUE	biosafety level 2	NA	TRUE	FALSE	FALSE	NA	bacillus
Caballeronia peredens	TRUE	gram stain negative	aerobic	FALSE	NA	NA	biosafety level 1	NA	TRUE	FALSE	FALSE	gamma	bacillus
Caballeronia arationis	FALSE	gram stain negative	aerobic	FALSE	NA	NA	biosafety level 1	NA	NA	FALSE	FALSE	NA	bacillus
Mycolicibacterium komossense	FALSE	gram stain positive	aerobic	NA	NA	NA	biosafety level 1	NA	TRUE	FALSE	FALSE	NA	bacillus
Mycobacterium malmoense	FALSE	gram stain positive	aerobic	NA	NA	TRUE	biosafety level 2	NA	TRUE	FALSE	FALSE	NA	bacillus
Mycobacterium marinum	FALSE	gram stain positive	aerobic	NA	NA	TRUE	biosafety level 2	NA	TRUE	FALSE	FALSE	NA	bacillus
Microbulbifer flavimaris	FALSE	gram stain negative	aerobic	TRUE	NA	NA	biosafety level 1	NA	FALSE	FALSE	FALSE	NA	bacillus
Mycolicibacter nonchromogenicus	FALSE	gram stain positive	aerobic	NA	NA	TRUE	biosafety level 2	NA	NA	FALSE	FALSE	NA	bacillus
Mycobacterium scrofulaceum	FALSE	gram stain positive	aerobic	NA	NA	TRUE	biosafety level 2	NA	TRUE	FALSE	FALSE	NA	bacillus
Flavobacterium xinjiangense	FALSE	gram stain negative	aerobic	TRUE	NA	NA	biosafety level 1	NA	NA	FALSE	FALSE	NA	bacillus
Mycobacterium simiae	FALSE	gram stain positive	aerobic	NA	NA	TRUE	biosafety level 2	NA	NA	FALSE	FALSE	NA	bacillus
Mycolicibacterium sphagni	FALSE	gram stain positive	aerobic	NA	NA	NA	biosafety level 1	NA	TRUE	FALSE	FALSE	NA	bacillus
Mycobacterium szulgai	FALSE	gram stain positive	aerobic	NA	NA	TRUE	biosafety level 2	NA	TRUE	FALSE	FALSE	NA	bacillus
Mycolicibacter terrae	FALSE	gram stain positive	aerobic	NA	NA	TRUE	biosafety level 1	NA	NA	FALSE	FALSE	NA	bacillus
Mycobacterium asiaticum	FALSE	gram stain positive	aerobic	NA	NA	TRUE	biosafety level 2	NA	TRUE	FALSE	FALSE	NA	bacillus
Mycolicibacterium fallax	FALSE	gram stain positive	aerobic	NA	NA	TRUE	biosafety level 1	NA	TRUE	FALSE	FALSE	NA	bacillus
Mycolicibacterium gadium	FALSE	gram stain positive	aerobic	NA	NA	TRUE	biosafety level 1	NA	NA	FALSE	FALSE	NA	bacillus
Mycolicibacter virginiensis	FALSE	gram stain positive	aerobic	NA	NA	TRUE	biosafety level 2	NA	NA	FALSE	FALSE	NA	bacillus
Mycolicibacterium senegalense	FALSE	gram stain positive	aerobic	NA	NA	TRUE	biosafety level 2	NA	TRUE	FALSE	FALSE	NA	bacillus
Nocardiopsis metallicus	FALSE	gram stain positive	aerobic	TRUE	NA	FALSE	biosafety level 1	NA	NA	FALSE	TRUE	NA	NA
Lentilactobacillus diolivorans	FALSE	gram stain positive	aerobic	FALSE	NA	FALSE	biosafety level 1	NA	NA	FALSE	FALSE	NA	bacillus
Burkholderia anthina	TRUE	gram stain negative	aerobic	FALSE	NA	NA	biosafety level 1	NA	TRUE	FALSE	FALSE	gamma	bacillus
Mycolicibacterium aichiense	FALSE	gram stain positive	aerobic	NA	NA	NA	biosafety level 1	NA	TRUE	FALSE	FALSE	NA	bacillus
Mycolicibacterium chubuense	FALSE	gram stain positive	aerobic	NA	NA	NA	biosafety level 1	NA	TRUE	FALSE	FALSE	NA	bacillus
Mycolicibacterium diernhoferi	FALSE	gram stain positive	aerobic	NA	NA	TRUE	biosafety level 1	NA	TRUE	FALSE	FALSE	NA	bacillus
Herbaspirillum autotrophicum	TRUE	gram stain negative	aerobic	FALSE	NA	NA	biosafety level 1	NA	FALSE	FALSE	FALSE	NA	bacillus
Mycolicibacterium farcinogenes	FALSE	gram stain positive	aerobic	NA	NA	TRUE	biosafety level 2	NA	TRUE	FALSE	FALSE	NA	bacillus
Delftia tsuruhatensis	TRUE	gram stain negative	aerobic	FALSE	NA	NA	biosafety level 1	NA	FALSE	FALSE	FALSE	NA	bacillus
Bradyrhizobium stylosanthis	TRUE	gram stain negative	aerobic	FALSE	NA	FALSE	biosafety level 1	NA	FALSE	FALSE	FALSE	NA	bacillus
Actinomadura montaniterrae	FALSE	gram stain positive	aerobic	FALSE	NA	NA	biosafety level 1	NA	FALSE	FALSE	TRUE	NA	bacillus
Mycolicibacterium gilvum	FALSE	gram stain positive	aerobic	NA	NA	TRUE	biosafety level 1	NA	TRUE	FALSE	FALSE	NA	bacillus
Psychrobacter faecalis	FALSE	gram stain negative	aerobic	NA	NA	TRUE	biosafety level 2	NA	NA	FALSE	FALSE	gamma	bacillus
Mycobacterium ulcerans	FALSE	gram stain positive	aerobic	NA	NA	TRUE	biosafety level 3	NA	TRUE	FALSE	FALSE	NA	bacillus
Nocardia globerula	FALSE	gram stain positive	aerobic	TRUE	NA	FALSE	biosafety level 1	NA	FALSE	FALSE	FALSE	NA	bacillus
Polynucleobacter ibericus	TRUE	gram stain negative	aerobic	FALSE	NA	NA	biosafety level 1	NA	FALSE	FALSE	FALSE	NA	bacillus
Polynucleobacter alcilacus	TRUE	gram stain negative	aerobic	FALSE	NA	NA	biosafety level 1	NA	FALSE	FALSE	FALSE	NA	bacillus
Nocardia vaccinii	FALSE	gram stain positive	aerobic	FALSE	NA	NA	biosafety level 1	NA	NA	FALSE	TRUE	NA	bacillus
Mycolicibacterium murale	FALSE	gram stain positive	aerobic	NA	NA	TRUE	biosafety level 1	NA	TRUE	FALSE	FALSE	NA	bacillus
Erwinia billingiae	TRUE	gram stain negative	NA	FALSE	TRUE	NA	biosafety level 1	NA	TRUE	FALSE	FALSE	NA	bacillus
Vibrio japonicus	TRUE	gram stain negative	aerobic	FALSE	NA	TRUE	biosafety level 1	NA	FALSE	FALSE	FALSE	NA	bacillus
Pseudomonas asuensis	FALSE	gram stain negative	aerobic	FALSE	NA	NA	biosafety level 1	NA	FALSE	FALSE	FALSE	NA	NA
Kribbella flavida	FALSE	gram stain positive	aerobic	FALSE	NA	FALSE	biosafety level 1	NA	FALSE	FALSE	TRUE	NA	NA
Pseudomonas humi	TRUE	gram stain negative	aerobic	FALSE	NA	NA	biosafety level 1	NA	FALSE	FALSE	FALSE	NA	NA
Streptomyces apricus	FALSE	gram stain positive	aerobic	FALSE	NA	FALSE	biosafety level 1	NA	FALSE	FALSE	TRUE	NA	tail
Rhodococcus rhodochrous	FALSE	gram stain positive	aerobic	TRUE	NA	FALSE	biosafety level 1	NA	FALSE	FALSE	FALSE	NA	bacillus
Rhodococcus ruber	FALSE	gram stain positive	aerobic	TRUE	TRUE	FALSE	biosafety level 1	NA	FALSE	FALSE	FALSE	NA	bacillus
Proteus hauseri	TRUE	gram stain negative	aerobic	FALSE	NA	NA	biosafety level 2	NA	TRUE	FALSE	FALSE	NA	bacillus
Polynucleobacter duraquae	FALSE	gram stain negative	aerobic	FALSE	NA	NA	biosafety level 1	NA	FALSE	FALSE	FALSE	NA	bacillus
Variovorax ureilyticus	TRUE	gram stain negative	aerobic	FALSE	NA	NA	biosafety level 1	NA	FALSE	NA	FALSE	NA	bacillus
Pseudomonas ovata	TRUE	gram stain negative	aerobic	FALSE	NA	NA	biosafety level 1	NA	FALSE	NA	FALSE	NA	bacillus
Acinetobacter portensis	FALSE	gram stain negative	aerobic	FALSE	NA	NA	NA	NA	NA	FALSE	FALSE	gamma	bacillus
Campylobacter ornithocola	TRUE	gram stain negative	aerobic	NA	NA	TRUE	biosafety level 1	NA	NA	FALSE	FALSE	gamma	spirillum
Nonomuraea purpurea	FALSE	gram stain positive	aerobic	FALSE	NA	NA	biosafety level 1	NA	NA	FALSE	TRUE	NA	bacillus
Sinorhizobium shofinae	TRUE	gram stain negative	aerobic	FALSE	NA	NA	biosafety level 1	NA	NA	FALSE	FALSE	NA	bacillus
Streptomyces huasconensis	FALSE	gram stain positive	aerobic	FALSE	NA	NA	biosafety level 1	NA	NA	FALSE	TRUE	NA	tail
Polynucleobacter hallstattensis	TRUE	gram stain negative	aerobic	FALSE	NA	NA	biosafety level 1	NA	FALSE	FALSE	FALSE	NA	bacillus
Polynucleobacter finlandensis	FALSE	gram stain negative	aerobic	FALSE	NA	NA	biosafety level 1	NA	FALSE	FALSE	FALSE	NA	bacillus
Polynucleobacter paludilacus	FALSE	gram stain negative	aerobic	FALSE	NA	NA	biosafety level 1	NA	FALSE	FALSE	FALSE	NA	bacillus
Pseudoalteromonas amylolytica	TRUE	gram stain negative	aerobic	FALSE	NA	NA	biosafety level 1	NA	FALSE	FALSE	FALSE	NA	bacillus
Vitiosangium subalbum	TRUE	gram stain negative	aerobic	FALSE	NA	NA	biosafety level 1	NA	FALSE	FALSE	TRUE	NA	bacillus
Pseudomonas aylmerensis	TRUE	gram stain negative	aerobic	FALSE	NA	NA	biosafety level 1	NA	FALSE	NA	FALSE	NA	bacillus
Cytobacillus massiliigabonensis	TRUE	gram stain positive	aerobic	FALSE	NA	NA	biosafety level 1	NA	FALSE	FALSE	TRUE	NA	bacillus
Streptomyces hydrogenans	FALSE	gram stain positive	aerobic	FALSE	NA	NA	biosafety level 1	NA	FALSE	FALSE	TRUE	NA	tail
Pseudomonas defluvii	TRUE	gram stain negative	aerobic	FALSE	NA	TRUE	biosafety level 1	NA	NA	FALSE	FALSE	NA	bacillus
Microbulbifer salipaludis	FALSE	gram stain negative	aerobic	TRUE	NA	NA	biosafety level 1	NA	FALSE	FALSE	FALSE	NA	NA
Streptomyces albidoflavus	FALSE	gram stain positive	aerobic	FALSE	NA	NA	biosafety level 1	NA	FALSE	FALSE	TRUE	NA	tail
Streptomyces albogriseolus	FALSE	gram stain positive	aerobic	FALSE	NA	FALSE	biosafety level 1	NA	FALSE	FALSE	TRUE	NA	tail
Streptomyces ambofaciens	FALSE	gram stain positive	aerobic	FALSE	NA	FALSE	biosafety level 1	NA	FALSE	FALSE	TRUE	NA	tail
Mycolicibacter engbaekii	FALSE	gram stain positive	aerobic	NA	NA	TRUE	biosafety level 1	NA	NA	FALSE	FALSE	NA	bacillus
Bacillus wiedmannii	FALSE	gram stain positive	aerobic	FALSE	NA	TRUE	NA	NA	NA	FALSE	TRUE	NA	bacillus
Pandoraea fibrosis	TRUE	gram stain negative	aerobic	FALSE	NA	NA	biosafety level 2	NA	NA	FALSE	FALSE	NA	bacillus
Macrococcoides goetzii	FALSE	gram stain positive	NA	FALSE	NA	FALSE	biosafety level 1	NA	TRUE	FALSE	FALSE	NA	NA
Vibrio aphrogenes	TRUE	gram stain negative	NA	FALSE	NA	NA	biosafety level 1	NA	FALSE	FALSE	FALSE	NA	bacillus
Streptomyces anulatus	FALSE	gram stain positive	aerobic	NA	NA	FALSE	biosafety level 1	NA	FALSE	FALSE	TRUE	NA	tail
Streptomyces atratus	FALSE	gram stain positive	aerobic	FALSE	NA	FALSE	biosafety level 1	NA	FALSE	FALSE	FALSE	NA	tail
Micromonospora radicis	FALSE	gram stain positive	aerobic	FALSE	NA	FALSE	biosafety level 1	NA	FALSE	FALSE	TRUE	NA	NA
Aquaspirillum serpens	TRUE	gram stain negative	aerobic	FALSE	NA	NA	biosafety level 1	NA	FALSE	FALSE	FALSE	NA	NA
Streptomyces clavuligerus	FALSE	gram stain positive	aerobic	FALSE	TRUE	FALSE	biosafety level 1	NA	FALSE	FALSE	TRUE	NA	tail
Bradyrhizobium paxllaeri	TRUE	gram stain negative	aerobic	FALSE	NA	FALSE	biosafety level 1	NA	FALSE	FALSE	FALSE	NA	bacillus
Kribbella yunnanensis	FALSE	gram stain positive	aerobic	FALSE	NA	FALSE	biosafety level 1	NA	FALSE	FALSE	TRUE	NA	NA
Kribbella antibiotica	FALSE	gram stain positive	aerobic	FALSE	NA	NA	biosafety level 1	NA	FALSE	FALSE	TRUE	NA	NA
Kribbella alba	FALSE	gram stain positive	aerobic	FALSE	NA	NA	biosafety level 1	NA	FALSE	FALSE	TRUE	NA	NA
Macrococcus epidermidis	FALSE	gram stain positive	NA	FALSE	NA	FALSE	biosafety level 1	NA	TRUE	FALSE	FALSE	NA	NA
Shewanella marinintestina	TRUE	gram stain negative	aerobic	NA	NA	NA	biosafety level 1	NA	FALSE	FALSE	FALSE	NA	bacillus
Macrococcoides bohemicum	FALSE	gram stain positive	NA	FALSE	NA	FALSE	biosafety level 1	NA	TRUE	FALSE	FALSE	NA	NA
Shewanella schlegeliana	TRUE	gram stain negative	aerobic	NA	NA	NA	biosafety level 1	NA	FALSE	FALSE	FALSE	NA	bacillus
Shewanella sairae	TRUE	gram stain negative	aerobic	NA	NA	NA	biosafety level 1	NA	FALSE	FALSE	FALSE	NA	bacillus
Chromobacterium sphagni	TRUE	gram stain negative	aerobic	FALSE	NA	TRUE	biosafety level 1	NA	NA	FALSE	FALSE	NA	bacillus
Streptomyces cyaneus	FALSE	gram stain positive	aerobic	FALSE	NA	FALSE	biosafety level 1	NA	FALSE	NA	TRUE	NA	tail
Burkholderia puraquae	TRUE	gram stain negative	aerobic	FALSE	NA	NA	biosafety level 2	NA	TRUE	FALSE	FALSE	gamma	bacillus
Bradyrhizobium mercantei	TRUE	gram stain negative	aerobic	FALSE	NA	FALSE	biosafety level 1	NA	FALSE	FALSE	FALSE	NA	bacillus
Streptomyces exfoliatus	FALSE	gram stain positive	aerobic	FALSE	NA	FALSE	biosafety level 1	NA	FALSE	FALSE	TRUE	NA	tail
Streptomyces asenjonii	FALSE	gram stain positive	aerobic	FALSE	NA	FALSE	biosafety level 1	NA	FALSE	FALSE	TRUE	NA	tail
Pseudomonas pharmacofabricae	TRUE	gram stain negative	aerobic	FALSE	NA	NA	biosafety level 1	NA	FALSE	FALSE	FALSE	NA	bacillus
Streptomyces glaucescens	FALSE	gram stain positive	aerobic	NA	NA	FALSE	biosafety level 1	NA	FALSE	FALSE	TRUE	NA	tail
Mycobacterium syngnathidarum	FALSE	gram stain positive	aerobic	NA	NA	TRUE	biosafety level 2	NA	TRUE	FALSE	FALSE	NA	bacillus
Streptomyces griseus	FALSE	gram stain positive	aerobic	TRUE	TRUE	FALSE	biosafety level 1	NA	FALSE	FALSE	TRUE	NA	tail
Paraburkholderia acidicola	FALSE	gram stain negative	aerobic	FALSE	NA	NA	biosafety level 1	NA	NA	FALSE	FALSE	gamma	bacillus
Rhodococcus aetherivorans	FALSE	gram stain positive	aerobic	TRUE	NA	FALSE	biosafety level 1	NA	FALSE	FALSE	FALSE	NA	bacillus
Pseudomonas palleroniana	TRUE	gram stain negative	aerobic	NA	NA	FALSE	biosafety level 1	NA	FALSE	TRUE	FALSE	NA	bacillus
Leptospira johnsonii	TRUE	gram stain negative	anaerobic	FALSE	NA	NA	biosafety level 2	NA	TRUE	FALSE	NA	NA	spirillum
Streptomyces microflavus	FALSE	gram stain positive	aerobic	NA	NA	FALSE	biosafety level 1	NA	FALSE	FALSE	TRUE	NA	tail
Dyella solisilvae	TRUE	gram stain negative	aerobic	FALSE	NA	FALSE	biosafety level 1	NA	FALSE	FALSE	FALSE	NA	bacillus
Planococcus maritimus	TRUE	gram stain positive	aerobic	FALSE	NA	NA	biosafety level 1	NA	NA	FALSE	FALSE	NA	coccus
Streptomyces rochei	FALSE	gram stain positive	aerobic	FALSE	NA	FALSE	biosafety level 1	NA	FALSE	FALSE	TRUE	NA	tail
Bradyrhizobium cajani	TRUE	gram stain negative	aerobic	FALSE	NA	FALSE	biosafety level 1	NA	FALSE	FALSE	FALSE	NA	bacillus
Streptomyces scabiei	FALSE	gram stain positive	aerobic	FALSE	NA	FALSE	biosafety level 1	NA	TRUE	TRUE	TRUE	NA	tail
Streptomyces tendae	FALSE	gram stain positive	aerobic	FALSE	NA	FALSE	biosafety level 1	NA	FALSE	FALSE	TRUE	NA	tail
Komagataeibacter diospyri	FALSE	gram stain negative	aerobic	FALSE	NA	FALSE	biosafety level 1	NA	FALSE	FALSE	FALSE	NA	NA
Streptomyces sanglieri	FALSE	gram stain positive	aerobic	FALSE	NA	FALSE	biosafety level 1	NA	FALSE	FALSE	FALSE	NA	tail
Streptomyces aureus	FALSE	gram stain positive	aerobic	FALSE	NA	NA	biosafety level 1	NA	NA	FALSE	TRUE	NA	tail
Gordonia didemni	FALSE	gram stain positive	aerobic	FALSE	NA	FALSE	biosafety level 1	NA	FALSE	FALSE	FALSE	gamma	bacillus
Streptomyces violaceoruber	FALSE	gram stain positive	aerobic	FALSE	NA	FALSE	biosafety level 1	NA	FALSE	FALSE	TRUE	NA	tail
Streptomyces violaceus	FALSE	gram stain positive	aerobic	FALSE	NA	NA	biosafety level 1	NA	NA	FALSE	TRUE	NA	tail
Streptomyces viridochromogenes	FALSE	gram stain positive	aerobic	TRUE	NA	FALSE	biosafety level 1	NA	FALSE	FALSE	TRUE	NA	tail
Polynucleobacter meluiroseus	FALSE	gram stain negative	aerobic	FALSE	NA	NA	biosafety level 1	NA	FALSE	FALSE	FALSE	NA	bacillus
Polynucleobacter brandtiae	FALSE	gram stain negative	aerobic	FALSE	NA	NA	biosafety level 1	NA	FALSE	FALSE	FALSE	NA	bacillus
Polynucleobacter kasalickyi	FALSE	gram stain negative	aerobic	FALSE	NA	NA	biosafety level 1	NA	NA	FALSE	FALSE	NA	bacillus
Pseudomonas alloputida	TRUE	gram stain negative	aerobic	FALSE	NA	NA	biosafety level 1	NA	FALSE	FALSE	FALSE	NA	bacillus
Pseudomonas shirazica	TRUE	gram stain negative	aerobic	FALSE	NA	TRUE	biosafety level 1	NA	FALSE	FALSE	FALSE	NA	bacillus
Streptomyces badius	FALSE	gram stain positive	aerobic	NA	NA	FALSE	biosafety level 1	NA	FALSE	FALSE	TRUE	NA	tail
Pseudomonas laurylsulfativorans	TRUE	gram stain negative	aerobic	FALSE	NA	NA	biosafety level 1	NA	FALSE	FALSE	FALSE	gamma	bacillus
Streptomyces halstedii	FALSE	gram stain positive	aerobic	NA	NA	FALSE	biosafety level 1	NA	FALSE	FALSE	TRUE	NA	tail
Streptomyces rubrogriseus	FALSE	gram stain positive	aerobic	FALSE	NA	FALSE	biosafety level 1	NA	FALSE	FALSE	TRUE	NA	tail
Sinorhizobium americanum	TRUE	gram stain negative	aerobic	FALSE	NA	NA	biosafety level 1	NA	TRUE	FALSE	FALSE	NA	bacillus
Streptomyces brasiliensis	FALSE	gram stain positive	aerobic	FALSE	NA	FALSE	biosafety level 1	NA	FALSE	FALSE	TRUE	NA	NA
Promicromonospora vindobonensis	FALSE	gram stain positive	aerobic	FALSE	NA	FALSE	biosafety level 1	NA	NA	FALSE	FALSE	NA	NA
Rhodococcus gannanensis	FALSE	gram stain positive	aerobic	NA	NA	FALSE	biosafety level 1	NA	FALSE	FALSE	FALSE	NA	bacillus
Streptomyces kanamyceticus	FALSE	gram stain positive	aerobic	FALSE	NA	NA	biosafety level 1	NA	NA	FALSE	TRUE	NA	tail
Rhizobium esperanzae	TRUE	gram stain negative	aerobic	NA	NA	NA	biosafety level 1	NA	FALSE	FALSE	FALSE	gamma	bacillus
Streptococcus downii	FALSE	gram stain positive	aerobic	FALSE	NA	TRUE	biosafety level 1	NA	TRUE	FALSE	FALSE	NA	coccus
Macrococcus hajekii	FALSE	gram stain positive	aerobic	FALSE	NA	NA	biosafety level 1	NA	TRUE	FALSE	FALSE	NA	coccus
Xanthomonas phaseoli	TRUE	gram stain negative	aerobic	FALSE	NA	NA	biosafety level 1	NA	TRUE	TRUE	FALSE	NA	bacillus
Staphylococcus cornubiensis	FALSE	gram stain positive	aerobic	FALSE	NA	TRUE	biosafety level 2	NA	TRUE	FALSE	FALSE	beta	NA
Pseudomonas umsongensis	TRUE	gram stain negative	aerobic	FALSE	NA	FALSE	biosafety level 1	NA	FALSE	FALSE	FALSE	gamma	bacillus
Pseudomonas koreensis	TRUE	gram stain negative	aerobic	FALSE	NA	TRUE	biosafety level 1	NA	FALSE	FALSE	FALSE	gamma	bacillus
Lentilactobacillus raoultii	FALSE	gram stain positive	aerobic	FALSE	NA	NA	biosafety level 1	NA	NA	FALSE	FALSE	NA	bacillus
Proteus columbae	TRUE	gram stain negative	anaerobic	FALSE	NA	NA	biosafety level 2	NA	TRUE	FALSE	FALSE	NA	bacillus
Vibrio pomeroyi	TRUE	gram stain negative	aerobic	FALSE	NA	TRUE	biosafety level 1	NA	FALSE	FALSE	FALSE	NA	bacillus
Rhodococcus oxybenzonivorans	FALSE	gram stain positive	aerobic	TRUE	NA	FALSE	biosafety level 1	NA	FALSE	FALSE	FALSE	NA	bacillus
Actinomadura madurae	FALSE	gram stain positive	aerobic	FALSE	NA	TRUE	biosafety level 2	NA	NA	FALSE	TRUE	NA	bacillus
Microbacterium paraoxydans	FALSE	gram stain positive	aerobic	FALSE	NA	FALSE	biosafety level 1	NA	FALSE	FALSE	FALSE	NA	bacillus
Pseudomonas tremae	TRUE	gram stain negative	aerobic	FALSE	NA	NA	biosafety level 1	NA	NA	TRUE	FALSE	NA	bacillus
Acinetobacter chinensis	FALSE	gram stain negative	aerobic	FALSE	NA	NA	NA	NA	NA	FALSE	FALSE	gamma	bacillus
Planococcus rifietoensis	TRUE	gram stain positive	aerobic	FALSE	NA	NA	biosafety level 1	NA	NA	FALSE	FALSE	NA	coccus
Corynebacterium belfantii	FALSE	gram stain positive	aerobic	FALSE	NA	NA	NA	NA	TRUE	FALSE	FALSE	gamma	bacillus
Mesorhizobium wenxiniae	TRUE	gram stain negative	aerobic	FALSE	NA	NA	biosafety level 1	NA	TRUE	FALSE	FALSE	NA	bacillus
Nocardiopsis prasina	FALSE	gram stain positive	aerobic	TRUE	NA	FALSE	biosafety level 1	NA	NA	FALSE	TRUE	NA	NA
Burkholderia aenigmatica	TRUE	gram stain negative	aerobic	FALSE	NA	NA	biosafety level 2	NA	TRUE	FALSE	FALSE	gamma	bacillus
Bifidobacterium anseris	FALSE	gram stain positive	anaerobic	FALSE	NA	NA	biosafety level 1	NA	TRUE	FALSE	FALSE	NA	bacillus
Bifidobacterium margollesii	FALSE	gram stain positive	anaerobic	FALSE	NA	NA	biosafety level 1	NA	TRUE	FALSE	FALSE	gamma	bacillus
Bifidobacterium imperatoris	FALSE	gram stain positive	anaerobic	FALSE	NA	NA	biosafety level 1	NA	NA	FALSE	FALSE	gamma	NA
Novacetimonas pomaceti	FALSE	gram stain negative	aerobic	FALSE	NA	FALSE	biosafety level 1	NA	FALSE	FALSE	FALSE	NA	NA
Leptospira hartskeerlii	TRUE	gram stain negative	anaerobic	FALSE	NA	NA	biosafety level 2	NA	TRUE	FALSE	NA	NA	spirillum
Leptospira saintgironsiae	TRUE	gram stain negative	anaerobic	FALSE	NA	NA	biosafety level 2	NA	TRUE	FALSE	NA	NA	spirillum
Leptospira neocaledonica	TRUE	gram stain negative	anaerobic	FALSE	NA	NA	biosafety level 2	NA	TRUE	FALSE	NA	NA	spirillum
Leptospira haakeii	TRUE	gram stain negative	anaerobic	FALSE	NA	NA	biosafety level 2	NA	TRUE	FALSE	NA	NA	spirillum
Photobacterium carnosum	TRUE	gram stain negative	aerobic	FALSE	NA	NA	biosafety level 1	NA	FALSE	FALSE	FALSE	NA	bacillus
Aggregatibacter kilianii	FALSE	gram stain negative	aerobic	FALSE	NA	NA	biosafety level 2	NA	NA	FALSE	NA	gamma	bacillus
Streptomyces drozdowiczii	FALSE	gram stain positive	aerobic	NA	NA	FALSE	biosafety level 1	NA	FALSE	FALSE	TRUE	NA	tail
Campylobacter rectus	TRUE	gram stain negative	anaerobic	FALSE	TRUE	TRUE	biosafety level 2	NA	TRUE	FALSE	FALSE	NA	spirillum
Microbacterium testaceum	FALSE	gram stain positive	aerobic	FALSE	NA	FALSE	biosafety level 1	NA	TRUE	FALSE	FALSE	NA	bacillus
Mycolicibacterium palauense	FALSE	gram stain positive	aerobic	NA	NA	TRUE	biosafety level 1	NA	TRUE	FALSE	FALSE	NA	bacillus
Promicromonospora soli	FALSE	gram stain positive	aerobic	FALSE	NA	FALSE	biosafety level 1	NA	NA	FALSE	FALSE	NA	NA
Microbacterium hibisci	FALSE	gram stain positive	aerobic	FALSE	NA	FALSE	biosafety level 1	NA	FALSE	FALSE	FALSE	NA	NA
Mesorhizobium sanjuanii	TRUE	gram stain negative	aerobic	FALSE	NA	NA	biosafety level 1	NA	TRUE	FALSE	FALSE	NA	bacillus
Alteromonas marina	TRUE	gram stain negative	aerobic	FALSE	NA	NA	biosafety level 1	NA	FALSE	FALSE	FALSE	NA	bacillus
Bacillus fungorum	FALSE	gram stain positive	aerobic	FALSE	NA	TRUE	NA	NA	NA	FALSE	TRUE	NA	bacillus
Dickeya dianthicola	TRUE	gram stain negative	facultatively anaerobic	FALSE	NA	FALSE	biosafety level 1	NA	TRUE	TRUE	FALSE	NA	bacillus
Dickeya zeae	TRUE	gram stain negative	facultatively anaerobic	FALSE	TRUE	FALSE	biosafety level 1	NA	TRUE	TRUE	FALSE	NA	bacillus
Ramlibacter henchirensis	FALSE	gram stain negative	aerobic	FALSE	NA	NA	biosafety level 1	NA	NA	FALSE	FALSE	NA	bacillus
Pectobacterium polaris	TRUE	gram stain negative	NA	FALSE	NA	FALSE	biosafety level 1	NA	TRUE	TRUE	FALSE	NA	bacillus
Streptomyces roietensis	FALSE	gram stain positive	aerobic	FALSE	NA	NA	biosafety level 1	NA	FALSE	FALSE	TRUE	NA	tail
Pseudomonas bohemica	TRUE	gram stain negative	aerobic	FALSE	NA	NA	biosafety level 1	NA	FALSE	FALSE	NA	NA	bacillus
Bifidobacterium primatium	FALSE	gram stain positive	anaerobic	FALSE	NA	NA	biosafety level 1	NA	NA	FALSE	FALSE	NA	bacillus
Bifidobacterium simiarum	FALSE	gram stain positive	anaerobic	FALSE	NA	NA	biosafety level 1	NA	TRUE	FALSE	FALSE	gamma	bacillus
Polynucleobacter victoriensis	FALSE	gram stain negative	facultatively anaerobic	FALSE	NA	NA	biosafety level 1	NA	NA	FALSE	FALSE	NA	bacillus
Streptomyces dengpaensis	FALSE	gram stain positive	aerobic	FALSE	NA	NA	biosafety level 1	NA	NA	FALSE	TRUE	NA	tail
Thermocatellispora soli	FALSE	gram stain positive	aerobic	FALSE	NA	NA	biosafety level 1	NA	NA	FALSE	TRUE	NA	bacillus
Micromonospora zingiberis	FALSE	gram stain positive	aerobic	FALSE	NA	NA	biosafety level 1	NA	FALSE	FALSE	TRUE	NA	NA
Xanthomonas prunicola	TRUE	gram stain negative	aerobic	FALSE	NA	NA	biosafety level 1	NA	TRUE	TRUE	FALSE	NA	bacillus
Kocuria tytonis	FALSE	gram stain positive	aerobic	FALSE	NA	TRUE	biosafety level 1	NA	FALSE	FALSE	FALSE	NA	coccus
Streptomyces tritici	FALSE	gram stain positive	aerobic	FALSE	NA	FALSE	biosafety level 1	NA	FALSE	FALSE	TRUE	NA	tail
Bacillus stercoris	TRUE	gram stain positive	aerobic	FALSE	NA	FALSE	biosafety level 1	NA	TRUE	FALSE	TRUE	NA	bacillus
Gordonia terrae	FALSE	gram stain positive	aerobic	FALSE	NA	FALSE	biosafety level 2	NA	FALSE	FALSE	FALSE	gamma	bacillus
Kocuria uropygioeca	FALSE	gram stain positive	aerobic	FALSE	NA	NA	biosafety level 1	NA	NA	FALSE	FALSE	NA	coccus
Kocuria uropygialis	FALSE	gram stain positive	aerobic	FALSE	NA	NA	biosafety level 1	NA	NA	FALSE	FALSE	NA	coccus
Streptomyces geranii	FALSE	gram stain positive	aerobic	FALSE	NA	NA	biosafety level 1	NA	FALSE	TRUE	TRUE	NA	tail
Chimaeribacter arupi	TRUE	gram stain negative	NA	FALSE	NA	TRUE	biosafety level 1	NA	TRUE	TRUE	FALSE	NA	bacillus
Chimaeribacter californicus	TRUE	gram stain negative	NA	FALSE	NA	TRUE	biosafety level 1	NA	TRUE	TRUE	FALSE	NA	bacillus
Chimaeribacter coloradensis	TRUE	gram stain negative	NA	FALSE	NA	TRUE	biosafety level 1	NA	TRUE	TRUE	FALSE	NA	bacillus
Pectobacterium peruviense	TRUE	gram stain negative	NA	FALSE	NA	NA	biosafety level 1	NA	TRUE	TRUE	FALSE	NA	bacillus
Achromobacter veterisilvae	TRUE	gram stain negative	aerobic	FALSE	NA	NA	NA	NA	TRUE	FALSE	FALSE	gamma	bacillus
Micromonospora deserti	FALSE	gram stain positive	aerobic	FALSE	NA	FALSE	biosafety level 1	NA	FALSE	FALSE	TRUE	NA	NA
Streptomyces cahuitamycinicus	FALSE	gram stain positive	aerobic	FALSE	NA	NA	biosafety level 1	NA	FALSE	FALSE	TRUE	NA	tail
Chromobacterium alticapitis	TRUE	gram stain negative	aerobic	FALSE	NA	TRUE	biosafety level 1	NA	NA	FALSE	FALSE	NA	bacillus
Chromobacterium sinusclupearum	TRUE	gram stain negative	aerobic	FALSE	NA	NA	biosafety level 1	NA	NA	FALSE	FALSE	NA	bacillus
Pseudomonas inefficax	TRUE	gram stain negative	aerobic	FALSE	NA	NA	biosafety level 1	NA	FALSE	FALSE	FALSE	NA	bacillus
Bacillus manusensis	TRUE	gram stain positive	aerobic	NA	NA	NA	biosafety level 1	NA	FALSE	FALSE	TRUE	NA	bacillus
Paenibacillus faecalis	TRUE	gram stain positive	aerobic	FALSE	NA	FALSE	biosafety level 1	NA	FALSE	FALSE	TRUE	NA	bacillus
Mycetocola zhujimingii	FALSE	gram stain positive	aerobic	FALSE	NA	NA	biosafety level 1	NA	NA	FALSE	FALSE	NA	bacillus
Polynucleobacter bastaniensis	TRUE	gram stain negative	aerobic	FALSE	NA	NA	biosafety level 1	NA	FALSE	FALSE	FALSE	NA	bacillus
Polynucleobacter corsicus	TRUE	gram stain negative	aerobic	FALSE	NA	NA	biosafety level 1	NA	FALSE	FALSE	FALSE	NA	bacillus
Polynucleobacter nymphae	TRUE	gram stain negative	aerobic	FALSE	NA	NA	biosafety level 1	NA	FALSE	FALSE	FALSE	NA	bacillus
Rhizobium ruizarguesonis	FALSE	gram stain positive	aerobic	NA	NA	NA	biosafety level 1	NA	FALSE	FALSE	FALSE	NA	bacillus
Kosakonia cowanii	TRUE	gram stain negative	aerobic	NA	NA	NA	biosafety level 2	NA	TRUE	FALSE	FALSE	NA	bacillus
Amycolatopsis japonica	FALSE	gram stain positive	aerobic	FALSE	NA	FALSE	biosafety level 1	NA	NA	FALSE	TRUE	NA	NA
Amycolatopsis balhimycina	FALSE	gram stain positive	aerobic	FALSE	NA	FALSE	biosafety level 1	NA	FALSE	FALSE	TRUE	NA	NA
Amycolatopsis vancoresmycina	FALSE	gram stain positive	aerobic	FALSE	NA	FALSE	biosafety level 1	NA	FALSE	FALSE	TRUE	NA	NA
Amycolatopsis tolypomycina	FALSE	gram stain positive	aerobic	FALSE	NA	NA	biosafety level 1	NA	FALSE	FALSE	FALSE	NA	NA
Nocardia puris	FALSE	gram stain positive	aerobic	FALSE	NA	TRUE	biosafety level 1	NA	TRUE	FALSE	TRUE	NA	bacillus
Trichococcus shcherbakoviae	FALSE	gram stain positive	aerobic	FALSE	NA	NA	biosafety level 1	NA	NA	FALSE	FALSE	NA	coccus
Mycobacterium basiliense	FALSE	gram stain positive	aerobic	NA	NA	TRUE	biosafety level 2	NA	TRUE	FALSE	FALSE	NA	bacillus
Marinobacter lipolyticus	TRUE	gram stain negative	aerobic	TRUE	NA	NA	biosafety level 1	NA	FALSE	FALSE	FALSE	NA	bacillus
Pectobacterium punjabense	TRUE	gram stain negative	NA	FALSE	NA	NA	biosafety level 1	NA	TRUE	TRUE	FALSE	NA	bacillus
Herbaspirillum chlorophenolicum	TRUE	gram stain negative	aerobic	NA	NA	NA	biosafety level 1	NA	FALSE	FALSE	FALSE	NA	bacillus
Actinomadura lepetitiana	FALSE	gram stain positive	aerobic	FALSE	NA	NA	biosafety level 1	NA	FALSE	FALSE	TRUE	NA	bacillus
Brevibacillus porteri	TRUE	gram stain positive	aerobic	FALSE	NA	NA	biosafety level 1	NA	FALSE	FALSE	TRUE	NA	bacillus
Brevibacillus fortis	TRUE	gram stain positive	aerobic	FALSE	NA	NA	biosafety level 1	NA	FALSE	FALSE	TRUE	NA	bacillus
Vibrio tasmaniensis	TRUE	gram stain negative	NA	FALSE	NA	TRUE	biosafety level 1	NA	TRUE	FALSE	FALSE	NA	bacillus
Flavobacterium circumlabens	TRUE	gram stain negative	aerobic	NA	NA	TRUE	biosafety level 1	NA	NA	FALSE	FALSE	NA	bacillus
Flavobacterium cupreum	TRUE	gram stain negative	aerobic	NA	NA	TRUE	biosafety level 1	NA	NA	FALSE	FALSE	NA	bacillus
Enterococcus canis	FALSE	gram stain positive	aerobic	TRUE	NA	TRUE	biosafety level 2	NA	TRUE	FALSE	FALSE	NA	NA
Komagataeibacter swingsii	FALSE	gram stain negative	aerobic	FALSE	NA	FALSE	biosafety level 1	NA	FALSE	FALSE	FALSE	NA	NA
Komagataeibacter rhaeticus	FALSE	gram stain negative	aerobic	FALSE	NA	FALSE	biosafety level 1	NA	FALSE	FALSE	FALSE	NA	NA
Paraburkholderia agricolaris	TRUE	gram stain negative	aerobic	FALSE	NA	NA	biosafety level 1	NA	NA	FALSE	FALSE	gamma	bacillus
Stenotrophomonas rhizophila	TRUE	gram stain negative	aerobic	FALSE	NA	NA	biosafety level 1	NA	TRUE	TRUE	FALSE	NA	bacillus
Clostridium carboxidivorans	TRUE	gram stain positive	anaerobic	FALSE	TRUE	NA	biosafety level 1	NA	FALSE	FALSE	TRUE	NA	bacillus
Achromobacter spanius	TRUE	gram stain negative	aerobic	FALSE	NA	NA	biosafety level 1	NA	TRUE	FALSE	FALSE	gamma	bacillus
Brachybacterium endophyticum	FALSE	gram stain positive	aerobic	FALSE	NA	NA	biosafety level 1	NA	FALSE	FALSE	FALSE	NA	NA
Streptomyces cadmiisoli	FALSE	gram stain positive	aerobic	FALSE	NA	NA	biosafety level 1	NA	FALSE	FALSE	TRUE	NA	NA
Kribbella monticola	FALSE	gram stain positive	aerobic	FALSE	NA	FALSE	biosafety level 1	NA	FALSE	FALSE	TRUE	NA	NA
Amycolatopsis pretoriensis	FALSE	gram stain positive	aerobic	FALSE	NA	TRUE	biosafety level 2	NA	FALSE	FALSE	TRUE	NA	NA
Amycolatopsis lexingtonensis	FALSE	gram stain positive	aerobic	FALSE	NA	TRUE	biosafety level 2	NA	FALSE	FALSE	TRUE	NA	NA
Amycolatopsis kentuckyensis	FALSE	gram stain positive	aerobic	FALSE	NA	TRUE	biosafety level 2	NA	FALSE	FALSE	TRUE	NA	NA
Brachybacterium muris	FALSE	gram stain positive	aerobic	FALSE	NA	FALSE	biosafety level 1	NA	NA	FALSE	FALSE	NA	NA
Lentilactobacillus fungorum	FALSE	gram stain positive	aerobic	FALSE	NA	FALSE	biosafety level 1	NA	NA	FALSE	FALSE	NA	bacillus
Photobacterium malacitanum	TRUE	gram stain negative	aerobic	FALSE	NA	NA	biosafety level 1	NA	FALSE	FALSE	FALSE	NA	bacillus
Photobacterium andalusiense	TRUE	gram stain negative	aerobic	FALSE	NA	NA	biosafety level 1	NA	FALSE	FALSE	FALSE	NA	bacillus
Neobacillus drentensis	TRUE	gram stain positive	aerobic	FALSE	NA	NA	biosafety level 1	NA	NA	FALSE	TRUE	NA	bacillus
Neobacillus soli	TRUE	gram stain positive	aerobic	FALSE	NA	NA	biosafety level 1	NA	NA	FALSE	TRUE	NA	bacillus
Methanosarcina barkeri	FALSE	gram stain positive	anaerobic	FALSE	NA	FALSE	biosafety level 1	NA	FALSE	FALSE	NA	NA	coccus
Mycobacterium saskatchewanense	FALSE	gram stain positive	aerobic	NA	NA	TRUE	biosafety level 2	NA	TRUE	FALSE	FALSE	NA	bacillus
Mycobacterium kyogaense	FALSE	gram stain positive	aerobic	NA	NA	NA	biosafety level 1	NA	TRUE	FALSE	FALSE	NA	bacillus
[Curtobacterium] plantarum	TRUE	gram stain negative	aerobic	FALSE	NA	NA	biosafety level 1	NA	TRUE	TRUE	FALSE	NA	bacillus
Pseudomonas sichuanensis	TRUE	gram stain negative	aerobic	FALSE	NA	TRUE	biosafety level 1	NA	FALSE	FALSE	FALSE	NA	bacillus
Methanosarcina vacuolata	FALSE	NA	anaerobic	FALSE	NA	FALSE	biosafety level 1	NA	FALSE	FALSE	NA	NA	coccus
Flavobacterium aquariorum	TRUE	gram stain negative	aerobic	NA	NA	TRUE	biosafety level 1	NA	NA	FALSE	FALSE	NA	bacillus
Planococcus maitriensis	TRUE	gram stain positive	aerobic	FALSE	NA	NA	biosafety level 1	NA	NA	FALSE	FALSE	NA	coccus
Mesorhizobium atlanticum	TRUE	gram stain negative	aerobic	FALSE	NA	NA	biosafety level 1	NA	TRUE	FALSE	FALSE	NA	bacillus
Rhodococcus gordoniae	FALSE	gram stain positive	aerobic	TRUE	NA	FALSE	biosafety level 2	NA	FALSE	FALSE	FALSE	NA	bacillus
Halorubrum saccharovorum	FALSE	gram stain negative	aerobic	TRUE	NA	FALSE	biosafety level 1	NA	FALSE	FALSE	FALSE	NA	bacillus
Nocardia alba	FALSE	gram stain positive	aerobic	FALSE	NA	NA	biosafety level 1	NA	NA	FALSE	TRUE	NA	bacillus
Yaniella halotolerans	FALSE	gram stain positive	aerobic	TRUE	NA	FALSE	biosafety level 1	NA	NA	FALSE	FALSE	NA	coccus
Nocardiopsis alkaliphila	FALSE	gram stain positive	aerobic	TRUE	NA	FALSE	biosafety level 1	NA	NA	FALSE	TRUE	NA	NA
Dickeya lacustris	TRUE	gram stain negative	facultatively anaerobic	FALSE	NA	FALSE	biosafety level 1	NA	TRUE	TRUE	FALSE	NA	bacillus
Bartonella krasnovii	FALSE	gram stain negative	aerobic	FALSE	NA	TRUE	biosafety level 2	NA	TRUE	FALSE	FALSE	gamma	bacillus
Campylobacter novaezeelandiae	TRUE	gram stain negative	aerobic	NA	NA	TRUE	biosafety level 1	NA	NA	FALSE	FALSE	NA	spirillum
Pseudoalteromonas carrageenovora	TRUE	gram stain negative	aerobic	FALSE	NA	TRUE	biosafety level 1	NA	FALSE	FALSE	FALSE	gamma	bacillus
Limosilactobacillus gastricus	FALSE	gram stain positive	facultatively anaerobic	NA	NA	NA	biosafety level 1	NA	TRUE	FALSE	FALSE	NA	bacillus
Mycolicibacterium canariasense	FALSE	gram stain positive	aerobic	NA	NA	NA	biosafety level 2	NA	TRUE	FALSE	FALSE	NA	bacillus
Dyella tabacisoli	TRUE	gram stain negative	aerobic	FALSE	NA	NA	biosafety level 1	NA	NA	FALSE	FALSE	NA	bacillus
Streptomyces paludis	FALSE	gram stain positive	aerobic	FALSE	NA	NA	biosafety level 1	NA	FALSE	FALSE	TRUE	NA	tail
Nocardia shimofusensis	FALSE	gram stain positive	aerobic	FALSE	NA	TRUE	biosafety level 1	NA	TRUE	FALSE	TRUE	NA	bacillus
Psychrobacter pulmonis	FALSE	gram stain negative	aerobic	NA	NA	TRUE	biosafety level 2	NA	NA	FALSE	FALSE	gamma	bacillus
Trinickia dinghuensis	FALSE	gram stain negative	aerobic	FALSE	NA	NA	biosafety level 1	NA	NA	FALSE	FALSE	NA	bacillus
Microbacterium bovistercoris	FALSE	gram stain positive	aerobic	FALSE	NA	NA	biosafety level 1	NA	FALSE	FALSE	FALSE	NA	NA
Arsenicicoccus bolidensis	FALSE	gram stain positive	aerobic	NA	NA	TRUE	biosafety level 1	NA	NA	FALSE	FALSE	NA	coccus
Tsuneonella suprasediminis	FALSE	gram stain negative	aerobic	FALSE	NA	NA	biosafety level 1	NA	FALSE	FALSE	FALSE	NA	NA
Dyella japonica	TRUE	gram stain negative	aerobic	FALSE	FALSE	FALSE	biosafety level 1	NA	FALSE	FALSE	FALSE	NA	bacillus
Helicobacter vulpis	TRUE	gram stain negative	aerobic	NA	NA	TRUE	biosafety level 2	NA	TRUE	FALSE	FALSE	NA	spirillum
Helicobacter labacensis	TRUE	gram stain negative	aerobic	NA	NA	TRUE	biosafety level 2	NA	TRUE	FALSE	FALSE	NA	spirillum
Helicobacter mehlei	TRUE	gram stain negative	aerobic	NA	NA	TRUE	biosafety level 2	NA	TRUE	FALSE	FALSE	NA	spirillum
Pseudomonas bubulae	TRUE	gram stain negative	aerobic	TRUE	NA	FALSE	biosafety level 1	NA	FALSE	FALSE	FALSE	gamma	bacillus
Corynebacterium silvaticum	FALSE	gram stain positive	aerobic	FALSE	NA	TRUE	biosafety level 2	NA	TRUE	FALSE	FALSE	NA	bacillus
Azospirillum cavernae	TRUE	gram stain negative	aerobic	FALSE	NA	NA	biosafety level 1	NA	NA	FALSE	FALSE	NA	bacillus
Massilia cavernae	TRUE	gram stain negative	aerobic	NA	NA	NA	biosafety level 1	NA	FALSE	FALSE	FALSE	gamma	bacillus
Yersinia hibernica	TRUE	gram stain negative	aerobic	TRUE	NA	TRUE	NA	NA	TRUE	FALSE	FALSE	NA	bacillus
Streptomyces bauhiniae	FALSE	gram stain positive	aerobic	FALSE	NA	FALSE	biosafety level 1	NA	FALSE	FALSE	TRUE	NA	tail
Mycobacterium pseudokansasii	FALSE	gram stain positive	aerobic	NA	NA	TRUE	biosafety level 2	NA	TRUE	FALSE	FALSE	NA	bacillus
Mycobacterium innocens	FALSE	gram stain positive	aerobic	NA	NA	TRUE	biosafety level 2	NA	TRUE	FALSE	FALSE	NA	bacillus
Mycobacterium attenuatum	FALSE	gram stain positive	aerobic	NA	NA	TRUE	biosafety level 2	NA	TRUE	FALSE	FALSE	NA	bacillus
Nocardia neocaledoniensis	FALSE	gram stain positive	aerobic	FALSE	NA	TRUE	biosafety level 1	NA	NA	FALSE	TRUE	NA	bacillus
Lactobacillus kitasatonis	FALSE	gram stain positive	aerobic	NA	NA	NA	biosafety level 1	NA	TRUE	FALSE	FALSE	NA	bacillus
Pseudomonas alkylphenolica	TRUE	gram stain negative	aerobic	FALSE	NA	TRUE	biosafety level 1	NA	NA	FALSE	FALSE	NA	bacillus
Rickettsia asiatica	FALSE	gram stain negative	aerobic	FALSE	NA	TRUE	biosafety level 1	NA	TRUE	FALSE	FALSE	NA	bacillus
Nocardia xishanensis	FALSE	gram stain positive	aerobic	FALSE	NA	NA	biosafety level 1	NA	NA	FALSE	TRUE	NA	bacillus
Shewanella putrefaciens	TRUE	gram stain negative	NA	FALSE	TRUE	TRUE	biosafety level 2	NA	FALSE	FALSE	FALSE	NA	bacillus
Actinomadura meyerae	FALSE	gram stain positive	aerobic	FALSE	NA	NA	biosafety level 1	NA	FALSE	FALSE	TRUE	NA	bacillus
Mesorhizobium septentrionale	TRUE	gram stain negative	aerobic	FALSE	NA	NA	biosafety level 1	NA	TRUE	FALSE	FALSE	NA	bacillus
Mesorhizobium temperatum	TRUE	gram stain negative	aerobic	FALSE	NA	NA	biosafety level 1	NA	TRUE	FALSE	FALSE	NA	bacillus
Trinickia fusca	FALSE	gram stain negative	aerobic	FALSE	NA	NA	biosafety level 1	NA	NA	FALSE	FALSE	gamma	bacillus
Gordonia insulae	FALSE	gram stain positive	aerobic	FALSE	NA	FALSE	biosafety level 1	NA	FALSE	FALSE	FALSE	gamma	bacillus
Mycobacterium sherrisii	FALSE	gram stain positive	aerobic	NA	NA	TRUE	biosafety level 2	NA	NA	FALSE	FALSE	NA	bacillus
Planomicrobium okeanokoites	TRUE	gram stain positive	aerobic	FALSE	NA	NA	biosafety level 1	NA	NA	FALSE	FALSE	NA	coccus
Mycobacterium nebraskense	FALSE	gram stain positive	aerobic	NA	NA	TRUE	biosafety level 1	NA	TRUE	FALSE	FALSE	NA	bacillus
Bradyrhizobium betae	TRUE	gram stain negative	aerobic	FALSE	NA	FALSE	biosafety level 1	NA	FALSE	FALSE	FALSE	NA	bacillus
Yoonia vestfoldensis	FALSE	gram stain negative	aerobic	TRUE	NA	NA	biosafety level 1	NA	FALSE	NA	FALSE	NA	bacillus
Pseudoalteromonas aliena	TRUE	gram stain negative	aerobic	FALSE	NA	TRUE	biosafety level 1	NA	FALSE	FALSE	FALSE	gamma	bacillus
Veillonella caviae	FALSE	gram stain negative	anaerobic	FALSE	NA	NA	biosafety level 1	NA	NA	NA	FALSE	gamma	coccus
Arthrobacter ulcerisalmonis	FALSE	gram stain positive	aerobic	FALSE	NA	NA	biosafety level 1	NA	NA	FALSE	FALSE	NA	bacillus
Leptospira dzoumogneensis	TRUE	gram stain negative	anaerobic	FALSE	NA	NA	biosafety level 2	NA	TRUE	FALSE	NA	NA	spirillum
Leptospira sarikeiensis	TRUE	gram stain negative	anaerobic	FALSE	NA	NA	biosafety level 2	NA	TRUE	FALSE	NA	NA	spirillum
Leptospira koniambonensis	TRUE	gram stain negative	anaerobic	FALSE	NA	NA	biosafety level 2	NA	TRUE	FALSE	NA	NA	spirillum
Leptospira andrefontaineae	TRUE	gram stain negative	anaerobic	FALSE	NA	NA	biosafety level 2	NA	TRUE	FALSE	NA	NA	spirillum
Leptospira selangorensis	TRUE	gram stain negative	anaerobic	FALSE	NA	NA	biosafety level 2	NA	TRUE	FALSE	NA	NA	spirillum
Leptospira langatensis	TRUE	gram stain negative	anaerobic	FALSE	NA	NA	biosafety level 2	NA	TRUE	FALSE	NA	NA	spirillum
Leptospira semungkisensis	TRUE	gram stain negative	anaerobic	FALSE	NA	NA	biosafety level 2	NA	TRUE	FALSE	NA	NA	spirillum
Pectobacterium polonicum	TRUE	gram stain negative	NA	FALSE	NA	NA	biosafety level 1	NA	TRUE	TRUE	FALSE	NA	bacillus
Nocardia testacea	FALSE	gram stain positive	aerobic	FALSE	NA	NA	biosafety level 1	NA	TRUE	FALSE	NA	NA	bacillus
Nocardia sienata	FALSE	gram stain positive	aerobic	FALSE	NA	NA	biosafety level 1	NA	TRUE	FALSE	NA	NA	bacillus
Epilithonimonas vandammei	FALSE	gram stain negative	aerobic	FALSE	NA	NA	biosafety level 2	NA	FALSE	FALSE	FALSE	NA	bacillus
Mycolicibacterium nivoides	FALSE	gram stain positive	aerobic	NA	NA	TRUE	biosafety level 2	NA	TRUE	FALSE	FALSE	NA	bacillus
Pseudomonas daroniae	TRUE	gram stain negative	aerobic	FALSE	NA	NA	biosafety level 1	NA	FALSE	FALSE	FALSE	NA	bacillus
Pseudomonas dryadis	TRUE	gram stain negative	aerobic	FALSE	NA	NA	biosafety level 1	NA	NA	FALSE	FALSE	NA	bacillus
Gulosibacter macacae	FALSE	gram stain positive	aerobic	FALSE	NA	NA	biosafety level 1	NA	FALSE	FALSE	FALSE	NA	bacillus
Pseudomonas hydrolytica	TRUE	gram stain negative	aerobic	NA	NA	FALSE	biosafety level 1	NA	NA	FALSE	FALSE	NA	bacillus
Streptomyces decoyicus	FALSE	gram stain positive	aerobic	FALSE	NA	FALSE	biosafety level 1	NA	FALSE	TRUE	TRUE	NA	tail
Streptomyces ossamyceticus	FALSE	gram stain positive	aerobic	FALSE	NA	FALSE	biosafety level 1	NA	FALSE	TRUE	TRUE	NA	tail
Streptomyces asoensis	FALSE	gram stain positive	aerobic	FALSE	NA	FALSE	biosafety level 1	NA	FALSE	FALSE	TRUE	NA	tail
Vibrio aquaticus	TRUE	gram stain negative	aerobic	FALSE	NA	TRUE	biosafety level 1	NA	FALSE	FALSE	FALSE	NA	bacillus
Vibrio ouci	TRUE	gram stain negative	NA	FALSE	NA	TRUE	biosafety level 1	NA	FALSE	FALSE	FALSE	NA	bacillus
Niallia taxi	TRUE	gram stain positive	aerobic	FALSE	NA	NA	biosafety level 1	NA	FALSE	FALSE	TRUE	NA	bacillus
Mesorhizobium comanense	TRUE	gram stain negative	aerobic	FALSE	NA	NA	biosafety level 1	NA	TRUE	FALSE	FALSE	NA	bacillus
Pseudomonas viciae	TRUE	gram stain negative	aerobic	FALSE	NA	FALSE	biosafety level 1	NA	TRUE	TRUE	FALSE	NA	bacillus
Pandoraea capi	TRUE	gram stain negative	aerobic	FALSE	NA	NA	biosafety level 1	NA	NA	FALSE	FALSE	NA	bacillus
Pandoraea commovens	TRUE	gram stain negative	aerobic	FALSE	NA	NA	biosafety level 1	NA	NA	FALSE	FALSE	NA	bacillus
Pandoraea aquatica	TRUE	gram stain negative	aerobic	FALSE	NA	NA	biosafety level 1	NA	NA	FALSE	FALSE	NA	bacillus
Pandoraea eparura	TRUE	gram stain negative	aerobic	FALSE	NA	NA	biosafety level 2	NA	NA	FALSE	FALSE	NA	bacillus
Pandoraea terrigena	TRUE	gram stain negative	aerobic	FALSE	NA	NA	biosafety level 2	NA	NA	FALSE	FALSE	NA	bacillus
Pandoraea soli	TRUE	gram stain negative	aerobic	FALSE	NA	NA	biosafety level 2	NA	NA	FALSE	FALSE	NA	bacillus
Pandoraea cepalis	TRUE	gram stain negative	aerobic	FALSE	NA	NA	biosafety level 2	NA	NA	FALSE	FALSE	NA	bacillus
Pandoraea anapnoica	TRUE	gram stain negative	aerobic	FALSE	NA	NA	biosafety level 1	NA	NA	FALSE	FALSE	NA	bacillus
Pandoraea captiosa	TRUE	gram stain negative	aerobic	FALSE	NA	NA	biosafety level 1	NA	NA	FALSE	FALSE	NA	bacillus
Halorubrum amylolyticum	FALSE	gram stain negative	aerobic	TRUE	NA	FALSE	biosafety level 1	NA	FALSE	FALSE	FALSE	NA	bacillus
Xylanimonas allomyrinae	FALSE	gram stain positive	aerobic	FALSE	NA	NA	biosafety level 1	NA	NA	FALSE	FALSE	NA	bacillus
Campylobacter estrildidarum	TRUE	gram stain negative	aerobic	NA	NA	TRUE	NA	NA	NA	FALSE	FALSE	gamma	spirillum
Pseudomonas tructae	TRUE	gram stain negative	aerobic	FALSE	NA	TRUE	biosafety level 1	NA	NA	FALSE	FALSE	NA	bacillus
Polynucleobacter paneuropaeus	FALSE	gram stain negative	aerobic	FALSE	NA	NA	biosafety level 1	NA	FALSE	FALSE	FALSE	NA	bacillus
Enterobacter wuhouensis	TRUE	gram stain negative	NA	FALSE	NA	NA	biosafety level 2	NA	TRUE	TRUE	FALSE	NA	bacillus
Enterobacter quasihormaechei	TRUE	gram stain negative	aerobic	FALSE	NA	NA	biosafety level 2	NA	TRUE	TRUE	FALSE	NA	bacillus
Acinetobacter terrestris	FALSE	gram stain negative	aerobic	FALSE	NA	NA	biosafety level 1	NA	NA	FALSE	FALSE	gamma	bacillus
Actinomadura rubrisoli	FALSE	gram stain positive	aerobic	FALSE	NA	NA	biosafety level 1	NA	NA	FALSE	TRUE	NA	bacillus
Flavobacterium rhamnosiphilum	FALSE	gram stain negative	aerobic	TRUE	NA	TRUE	biosafety level 1	NA	NA	FALSE	FALSE	NA	bacillus
Prescottella subtropica	FALSE	gram stain positive	aerobic	FALSE	NA	NA	biosafety level 1	NA	NA	FALSE	FALSE	NA	bacillus
Streptomyces aquilus	FALSE	gram stain positive	aerobic	FALSE	NA	FALSE	biosafety level 1	NA	FALSE	NA	TRUE	NA	tail
Brucella lupini	TRUE	gram stain negative	aerobic	FALSE	NA	TRUE	biosafety level 2	NA	NA	FALSE	FALSE	NA	bacillus
Cutibacterium modestum	FALSE	gram stain positive	anaerobic	FALSE	TRUE	NA	biosafety level 2	NA	TRUE	FALSE	FALSE	NA	NA
Paucilactobacillus kaifaensis	FALSE	gram stain positive	NA	FALSE	NA	FALSE	biosafety level 1	NA	NA	FALSE	FALSE	NA	bacillus
Bradyrhizobium frederickii	TRUE	gram stain negative	aerobic	FALSE	NA	FALSE	biosafety level 1	NA	FALSE	FALSE	FALSE	NA	bacillus
Bradyrhizobium niftali	TRUE	gram stain negative	aerobic	FALSE	NA	FALSE	biosafety level 1	NA	FALSE	FALSE	FALSE	NA	bacillus
Myroides albus	FALSE	gram stain negative	aerobic	FALSE	NA	NA	biosafety level 1	NA	NA	FALSE	FALSE	NA	bacillus
Photobacterium lucens	TRUE	gram stain negative	aerobic	FALSE	NA	NA	biosafety level 1	NA	NA	FALSE	FALSE	NA	bacillus
Alteromonas portus	TRUE	gram stain negative	aerobic	FALSE	NA	NA	biosafety level 1	NA	FALSE	FALSE	FALSE	NA	bacillus
Sphingomonas phyllosphaerae	TRUE	gram stain negative	aerobic	FALSE	FALSE	FALSE	biosafety level 1	NA	FALSE	NA	FALSE	NA	bacillus
Methylibium rhizosphaerae	TRUE	gram stain negative	aerobic	FALSE	NA	NA	biosafety level 1	NA	FALSE	FALSE	FALSE	NA	bacillus
Pseudomonas nicosulfuronedens	TRUE	gram stain negative	aerobic	FALSE	NA	NA	biosafety level 1	NA	FALSE	FALSE	FALSE	NA	bacillus
Micromonospora pelagivivens	FALSE	gram stain positive	aerobic	FALSE	NA	NA	biosafety level 1	NA	FALSE	FALSE	TRUE	NA	NA
Nocardia vermiculata	FALSE	gram stain positive	aerobic	FALSE	NA	TRUE	biosafety level 1	NA	NA	FALSE	TRUE	NA	bacillus
Pseudomonas persica	TRUE	gram stain negative	aerobic	FALSE	NA	TRUE	biosafety level 1	NA	FALSE	FALSE	FALSE	NA	bacillus
Pseudomonas yangonensis	TRUE	gram stain negative	aerobic	NA	NA	FALSE	biosafety level 1	NA	NA	FALSE	FALSE	NA	bacillus
Halorubrum salsamenti	FALSE	gram stain negative	aerobic	TRUE	NA	FALSE	biosafety level 1	NA	FALSE	FALSE	FALSE	NA	bacillus
Mycolicibacterium fluoranthenivorans	FALSE	gram stain positive	aerobic	NA	NA	TRUE	biosafety level 1	NA	TRUE	FALSE	FALSE	NA	bacillus
Nocardia aurantia	FALSE	gram stain positive	aerobic	FALSE	NA	TRUE	biosafety level 1	NA	NA	FALSE	TRUE	NA	bacillus
Klebsiella pasteurii	FALSE	gram stain negative	aerobic	FALSE	NA	TRUE	biosafety level 2	NA	TRUE	NA	FALSE	NA	bacillus
Desulfatibacillum alkenivorans	FALSE	gram stain negative	anaerobic	FALSE	NA	FALSE	biosafety level 1	NA	FALSE	FALSE	FALSE	NA	NA
Flavobacterium restrictum	FALSE	gram stain negative	aerobic	TRUE	NA	TRUE	biosafety level 1	NA	NA	FALSE	FALSE	NA	bacillus
Flavobacterium gawalongense	FALSE	gram stain negative	aerobic	TRUE	NA	NA	biosafety level 1	NA	NA	FALSE	FALSE	NA	bacillus
Isoptericola halalbus	FALSE	gram stain positive	NA	FALSE	NA	FALSE	biosafety level 1	NA	FALSE	FALSE	FALSE	NA	NA
Amycolatopsis acidicola	FALSE	gram stain positive	aerobic	FALSE	NA	NA	biosafety level 1	NA	NA	FALSE	TRUE	NA	bacillus
Gordonia zhaorongruii	FALSE	gram stain positive	aerobic	FALSE	NA	FALSE	biosafety level 1	NA	NA	FALSE	FALSE	NA	NA
Streptomyces qinzhouensis	FALSE	gram stain positive	aerobic	FALSE	NA	FALSE	biosafety level 1	NA	FALSE	FALSE	TRUE	NA	tail
Paraburkholderia madseniana	TRUE	gram stain negative	aerobic	FALSE	NA	NA	biosafety level 1	NA	NA	FALSE	FALSE	gamma	bacillus
Pseudomonas haemolytica	TRUE	gram stain negative	aerobic	FALSE	NA	NA	biosafety level 1	NA	FALSE	NA	FALSE	NA	bacillus
Pseudomonas saxonica	TRUE	gram stain negative	aerobic	NA	NA	NA	biosafety level 1	NA	FALSE	FALSE	FALSE	gamma	bacillus
Paraburkholderia dioscoreae	TRUE	gram stain negative	aerobic	FALSE	NA	NA	biosafety level 1	NA	NA	FALSE	FALSE	gamma	bacillus
Acinetobacter rathckeae	FALSE	gram stain negative	aerobic	FALSE	NA	NA	biosafety level 1	NA	NA	FALSE	FALSE	gamma	NA
Chromobacterium paludis	TRUE	gram stain negative	aerobic	FALSE	NA	NA	biosafety level 1	NA	NA	FALSE	FALSE	NA	bacillus
Yersinia canariae	TRUE	gram stain negative	aerobic	TRUE	NA	TRUE	NA	NA	NA	FALSE	FALSE	NA	bacillus
Pseudomonas kitaguniensis	TRUE	gram stain negative	aerobic	NA	NA	NA	biosafety level 1	NA	FALSE	FALSE	FALSE	NA	bacillus
Cupriavidus cauae	TRUE	gram stain negative	aerobic	FALSE	NA	NA	biosafety level 1	NA	NA	FALSE	FALSE	NA	bacillus
Pseudomonas piscis	TRUE	gram stain negative	aerobic	FALSE	NA	NA	biosafety level 1	NA	FALSE	FALSE	FALSE	NA	bacillus
Microbacterium caowuchunii	FALSE	gram stain positive	aerobic	FALSE	NA	FALSE	biosafety level 1	NA	FALSE	FALSE	FALSE	NA	bacillus
Nocardia kruczakiae	FALSE	gram stain positive	aerobic	FALSE	NA	TRUE	biosafety level 2	NA	NA	FALSE	TRUE	NA	bacillus
Microbacterium algeriense	FALSE	gram stain positive	aerobic	NA	NA	FALSE	biosafety level 1	NA	FALSE	FALSE	FALSE	NA	bacillus
Kocuria carniphila	FALSE	gram stain positive	aerobic	NA	NA	NA	biosafety level 1	NA	FALSE	FALSE	FALSE	NA	coccus
Janibacter melonis	FALSE	gram stain positive	aerobic	FALSE	NA	NA	biosafety level 1	NA	NA	FALSE	FALSE	NA	bacillus
Flavobacterium frigidimaris	TRUE	gram stain negative	aerobic	NA	NA	TRUE	biosafety level 1	NA	NA	FALSE	FALSE	NA	bacillus
Micromonospora mirobrigensis	FALSE	gram stain positive	aerobic	FALSE	NA	FALSE	biosafety level 1	NA	NA	FALSE	TRUE	NA	NA
Rhodococcus phenolicus	FALSE	gram stain positive	aerobic	TRUE	NA	FALSE	biosafety level 1	NA	FALSE	FALSE	FALSE	NA	bacillus
Gordonia effusa	FALSE	gram stain positive	aerobic	FALSE	NA	FALSE	biosafety level 1	NA	FALSE	FALSE	FALSE	NA	bacillus
Oceanimonas smirnovii	TRUE	gram stain negative	aerobic	TRUE	NA	FALSE	biosafety level 1	NA	FALSE	FALSE	FALSE	NA	bacillus
Bacteroides zhangwenhongii	FALSE	gram stain negative	anaerobic	FALSE	NA	NA	biosafety level 1	NA	NA	FALSE	FALSE	NA	bacillus
Bacteroides luhongzhouii	FALSE	gram stain negative	anaerobic	FALSE	NA	NA	biosafety level 1	NA	TRUE	FALSE	FALSE	gamma	bacillus
Actinomadura physcomitrii	FALSE	gram stain positive	aerobic	FALSE	NA	NA	biosafety level 1	NA	NA	FALSE	TRUE	NA	bacillus
Streptomyces phaeolivaceus	FALSE	gram stain positive	aerobic	FALSE	NA	FALSE	biosafety level 1	NA	FALSE	TRUE	TRUE	NA	tail
Janthinobacterium violaceinigrum	TRUE	gram stain negative	aerobic	NA	NA	FALSE	biosafety level 1	NA	FALSE	FALSE	FALSE	NA	bacillus
Bartonella refiksaydamii	FALSE	gram stain negative	aerobic	FALSE	NA	TRUE	biosafety level 2	NA	TRUE	FALSE	FALSE	gamma	bacillus
Streptomyces sundarbansensis	FALSE	gram stain positive	aerobic	NA	NA	FALSE	biosafety level 1	NA	FALSE	FALSE	TRUE	NA	tail
Komagataeibacter saccharivorans	FALSE	gram stain negative	aerobic	FALSE	NA	FALSE	biosafety level 1	NA	FALSE	FALSE	FALSE	NA	NA
Komagataeibacter nataicola	FALSE	gram stain negative	aerobic	FALSE	NA	FALSE	biosafety level 1	NA	FALSE	FALSE	FALSE	NA	NA
Agromyces seonyuensis	FALSE	gram stain positive	aerobic	FALSE	NA	NA	biosafety level 1	NA	NA	FALSE	FALSE	NA	bacillus
Streptomyces nymphaeiformis	FALSE	gram stain positive	aerobic	FALSE	NA	FALSE	biosafety level 1	NA	FALSE	FALSE	TRUE	NA	tail
Amycolatopsis cappadoca	FALSE	gram stain positive	aerobic	FALSE	NA	NA	biosafety level 1	NA	NA	FALSE	TRUE	NA	bacillus
Marinobacter profundi	TRUE	gram stain negative	aerobic	TRUE	NA	NA	biosafety level 1	NA	FALSE	FALSE	FALSE	NA	bacillus
Kaistella antarctica	FALSE	gram stain negative	aerobic	NA	NA	TRUE	biosafety level 1	NA	NA	FALSE	FALSE	NA	bacillus
Kaistella jeonii	FALSE	gram stain negative	aerobic	NA	NA	TRUE	biosafety level 1	NA	NA	FALSE	FALSE	NA	bacillus
Microbulbifer variabilis	FALSE	gram stain negative	aerobic	TRUE	TRUE	NA	biosafety level 1	NA	FALSE	FALSE	FALSE	NA	NA
Qipengyuania gaetbuli	FALSE	gram stain negative	aerobic	FALSE	NA	NA	biosafety level 1	NA	FALSE	FALSE	FALSE	NA	NA
Phyllobacterium phragmitis	TRUE	gram stain negative	aerobic	FALSE	NA	NA	biosafety level 1	NA	NA	FALSE	FALSE	NA	bacillus
Brevibacillus schisleri	TRUE	gram stain positive	aerobic	NA	NA	NA	biosafety level 1	NA	FALSE	FALSE	TRUE	NA	bacillus
Levilactobacillus zymae	FALSE	gram stain positive	aerobic	FALSE	NA	NA	biosafety level 1	NA	NA	FALSE	FALSE	NA	bacillus
Levilactobacillus acidifarinae	FALSE	gram stain positive	aerobic	FALSE	NA	NA	biosafety level 1	NA	NA	FALSE	FALSE	NA	bacillus
Bifidobacterium olomucense	FALSE	gram stain positive	anaerobic	FALSE	NA	NA	biosafety level 1	NA	NA	FALSE	FALSE	gamma	bacillus
Nocardia aurantiaca	FALSE	gram stain positive	aerobic	FALSE	NA	TRUE	NA	NA	NA	FALSE	TRUE	NA	bacillus
Advenella incenata	TRUE	gram stain negative	aerobic	FALSE	NA	NA	biosafety level 2	NA	FALSE	FALSE	FALSE	gamma	bacillus
Actinomadura napierensis	FALSE	gram stain positive	aerobic	FALSE	NA	NA	biosafety level 1	NA	FALSE	FALSE	TRUE	NA	bacillus
Actinomadura litoris	FALSE	gram stain positive	aerobic	FALSE	NA	NA	biosafety level 1	NA	NA	FALSE	TRUE	NA	bacillus
Pseudomonas bijieensis	TRUE	gram stain negative	aerobic	FALSE	NA	FALSE	biosafety level 1	NA	TRUE	TRUE	FALSE	NA	bacillus
Pseudomonas izuensis	TRUE	gram stain negative	aerobic	FALSE	NA	NA	biosafety level 1	NA	FALSE	FALSE	FALSE	gamma	bacillus
Campylobacter bilis	TRUE	gram stain negative	aerobic	NA	NA	NA	biosafety level 1	NA	NA	FALSE	FALSE	gamma	spirillum
Duganella vulcania	TRUE	gram stain negative	aerobic	NA	NA	NA	biosafety level 1	NA	FALSE	FALSE	FALSE	gamma	bacillus
Duganella levis	TRUE	gram stain negative	aerobic	NA	NA	NA	biosafety level 1	NA	FALSE	FALSE	FALSE	NA	bacillus
Duganella lactea	TRUE	gram stain negative	aerobic	NA	NA	NA	biosafety level 1	NA	FALSE	FALSE	FALSE	NA	bacillus
Rhizobium changzhiense	FALSE	gram stain positive	aerobic	NA	NA	NA	biosafety level 1	NA	FALSE	FALSE	FALSE	NA	bacillus
Roseomonas harenae	FALSE	gram stain negative	aerobic	FALSE	NA	NA	biosafety level 1	NA	NA	FALSE	FALSE	NA	bacillus
Pusillimonas minor	TRUE	gram stain negative	aerobic	FALSE	NA	NA	biosafety level 1	NA	NA	FALSE	FALSE	NA	bacillus
Bhargavaea massiliensis	FALSE	gram stain positive	aerobic	FALSE	NA	NA	biosafety level 1	NA	FALSE	FALSE	FALSE	NA	NA
Brevibacterium atlanticum	FALSE	gram stain positive	aerobic	NA	NA	FALSE	biosafety level 1	NA	FALSE	FALSE	FALSE	NA	NA
Pseudarthrobacter psychrotolerans	FALSE	gram stain positive	aerobic	FALSE	NA	NA	biosafety level 1	NA	NA	FALSE	FALSE	NA	bacillus
Staphylococcus roterodami	FALSE	gram stain positive	NA	FALSE	NA	TRUE	biosafety level 2	NA	TRUE	FALSE	FALSE	NA	NA
Serratia bockelmannii	TRUE	gram stain negative	NA	FALSE	NA	TRUE	biosafety level 1	NA	TRUE	TRUE	FALSE	NA	bacillus
Serratia nevei	TRUE	gram stain negative	NA	FALSE	NA	TRUE	biosafety level 1	NA	TRUE	TRUE	FALSE	NA	bacillus
Rouxiella aceris	TRUE	gram stain negative	NA	FALSE	NA	TRUE	biosafety level 1	NA	TRUE	TRUE	FALSE	NA	bacillus
Listeria valentina	FALSE	gram stain positive	NA	FALSE	NA	NA	biosafety level 1	NA	NA	FALSE	FALSE	gamma	bacillus
Mesorhizobium hankyongi	TRUE	gram stain negative	aerobic	FALSE	NA	NA	biosafety level 1	NA	NA	FALSE	FALSE	NA	bacillus
Pseudomonas brassicae	TRUE	gram stain negative	aerobic	FALSE	NA	TRUE	biosafety level 1	NA	NA	FALSE	FALSE	NA	bacillus
Caulobacter soli	TRUE	gram stain negative	aerobic	FALSE	NA	NA	biosafety level 1	NA	NA	FALSE	FALSE	NA	bacillus
Gillisia mitskevichiae	FALSE	gram stain negative	aerobic	NA	NA	NA	biosafety level 1	NA	FALSE	FALSE	FALSE	NA	bacillus
Pseudomonas arcuscaelestis	TRUE	gram stain negative	aerobic	FALSE	NA	TRUE	biosafety level 1	NA	NA	FALSE	FALSE	NA	bacillus
Listeria rustica	TRUE	gram stain positive	aerobic	FALSE	NA	NA	biosafety level 1	NA	NA	FALSE	FALSE	gamma	bacillus
Stutzerimonas xanthomarina	TRUE	gram stain negative	aerobic	FALSE	NA	NA	biosafety level 1	NA	NA	FALSE	FALSE	NA	bacillus
Acinetobacter lanii	FALSE	gram stain negative	aerobic	FALSE	NA	NA	biosafety level 1	NA	NA	FALSE	FALSE	gamma	bacillus
Lactiplantibacillus argentoratensis	FALSE	gram stain positive	anaerobic	NA	NA	NA	biosafety level 1	NA	TRUE	FALSE	FALSE	NA	bacillus
Corynebacterium rouxii	FALSE	gram stain positive	aerobic	FALSE	NA	NA	biosafety level 1	NA	TRUE	FALSE	FALSE	gamma	bacillus
Bradyrhizobium archetypum	TRUE	gram stain negative	aerobic	FALSE	NA	FALSE	biosafety level 1	NA	NA	FALSE	FALSE	NA	bacillus
Bradyrhizobium australiense	TRUE	gram stain negative	aerobic	FALSE	NA	FALSE	biosafety level 1	NA	NA	FALSE	FALSE	NA	bacillus
Pseudoclavibacter alba	FALSE	gram stain positive	aerobic	FALSE	NA	NA	biosafety level 1	NA	FALSE	FALSE	FALSE	NA	bacillus
Arcanobacterium buesumense	FALSE	gram stain positive	NA	FALSE	NA	TRUE	biosafety level 2	NA	NA	FALSE	FALSE	NA	bacillus
Staphylococcus canis	FALSE	gram stain positive	aerobic	FALSE	NA	TRUE	biosafety level 2	NA	TRUE	FALSE	FALSE	NA	NA
Pseudomonas tohonis	TRUE	gram stain negative	aerobic	FALSE	NA	NA	NA	NA	FALSE	FALSE	FALSE	NA	bacillus
Shewanella oncorhynchi	TRUE	gram stain negative	aerobic	FALSE	NA	TRUE	NA	NA	FALSE	FALSE	FALSE	NA	bacillus
Duganella dendranthematis	TRUE	gram stain negative	aerobic	NA	NA	NA	biosafety level 1	NA	FALSE	FALSE	FALSE	NA	bacillus
Metabacillus schmidteae	TRUE	gram stain positive	aerobic	FALSE	NA	NA	biosafety level 1	NA	NA	FALSE	TRUE	NA	bacillus
Pseudomonas neuropathica	TRUE	gram stain negative	aerobic	FALSE	NA	NA	biosafety level 1	NA	NA	FALSE	FALSE	gamma	bacillus
Acinetobacter geminorum	FALSE	gram stain negative	aerobic	FALSE	NA	NA	biosafety level 2	NA	NA	FALSE	FALSE	NA	bacillus
Acinetobacter terrae	FALSE	gram stain negative	aerobic	FALSE	NA	NA	biosafety level 1	NA	NA	FALSE	FALSE	gamma	bacillus
Pseudomonas solani	TRUE	gram stain negative	aerobic	FALSE	NA	NA	NA	NA	FALSE	FALSE	FALSE	NA	bacillus
Novosphingobium naphthalenivorans	FALSE	gram stain negative	aerobic	FALSE	NA	NA	biosafety level 1	NA	FALSE	FALSE	FALSE	NA	bacillus
Trueperella pecoris	FALSE	gram stain positive	NA	FALSE	NA	TRUE	biosafety level 2	NA	NA	FALSE	FALSE	NA	bacillus
Nocardia barduliensis	FALSE	gram stain positive	aerobic	FALSE	NA	TRUE	NA	NA	TRUE	FALSE	TRUE	NA	bacillus
Mycolicibacterium mengxianglii	FALSE	gram stain positive	aerobic	NA	NA	NA	biosafety level 1	NA	TRUE	FALSE	FALSE	NA	bacillus
Microbacterium oleivorans	FALSE	gram stain positive	aerobic	FALSE	NA	FALSE	biosafety level 1	NA	NA	FALSE	FALSE	NA	bacillus
Mycolicibacterium vinylchloridicum	FALSE	gram stain positive	aerobic	NA	NA	TRUE	biosafety level 1	NA	TRUE	FALSE	FALSE	NA	bacillus
Staphylococcus caledonicus	FALSE	gram stain positive	aerobic	FALSE	NA	TRUE	NA	NA	TRUE	FALSE	FALSE	NA	NA
Staphylococcus singaporensis	FALSE	gram stain positive	NA	FALSE	NA	TRUE	biosafety level 2	NA	TRUE	FALSE	FALSE	NA	NA
Oricola thermophila	TRUE	gram stain negative	aerobic	FALSE	NA	NA	biosafety level 1	NA	NA	FALSE	FALSE	NA	bacillus
Staphylococcus borealis	FALSE	gram stain positive	aerobic	FALSE	NA	TRUE	biosafety level 2	NA	TRUE	FALSE	FALSE	NA	NA
Limosilactobacillus urinaemulieris	FALSE	gram stain positive	anaerobic	FALSE	NA	FALSE	biosafety level 1	NA	TRUE	FALSE	FALSE	NA	NA
Limosilactobacillus portuensis	FALSE	gram stain positive	anaerobic	FALSE	NA	FALSE	biosafety level 1	NA	TRUE	FALSE	FALSE	NA	NA
Schlegelella koreensis	TRUE	gram stain negative	aerobic	FALSE	NA	NA	biosafety level 1	NA	FALSE	FALSE	FALSE	NA	bacillus
Pseudomonas kermanshahensis	TRUE	gram stain negative	aerobic	FALSE	NA	NA	biosafety level 1	NA	FALSE	FALSE	FALSE	NA	bacillus
Pseudomonas peradeniyensis	TRUE	gram stain negative	aerobic	FALSE	NA	FALSE	biosafety level 1	NA	FALSE	FALSE	FALSE	NA	bacillus
Pseudomonas xantholysinigenes	TRUE	gram stain negative	aerobic	FALSE	NA	TRUE	biosafety level 1	NA	FALSE	FALSE	FALSE	NA	bacillus
Pseudomonas farsensis	TRUE	gram stain negative	aerobic	FALSE	NA	NA	biosafety level 1	NA	FALSE	FALSE	FALSE	NA	bacillus
Pseudomonas urmiensis	TRUE	gram stain negative	aerobic	FALSE	NA	NA	biosafety level 1	NA	FALSE	FALSE	FALSE	NA	bacillus
Pseudomonas shirazensis	TRUE	gram stain negative	aerobic	FALSE	NA	NA	biosafety level 1	NA	FALSE	FALSE	FALSE	NA	bacillus
Pseudomonas zanjanensis	TRUE	gram stain negative	aerobic	FALSE	NA	FALSE	biosafety level 1	NA	TRUE	TRUE	FALSE	NA	bacillus
Pseudomonas marvdashtae	TRUE	gram stain negative	aerobic	FALSE	NA	FALSE	biosafety level 1	NA	TRUE	TRUE	FALSE	NA	bacillus
Pseudomonas tehranensis	TRUE	gram stain negative	aerobic	FALSE	NA	FALSE	biosafety level 1	NA	NA	TRUE	FALSE	NA	bacillus
Pseudomonas iranensis	TRUE	gram stain negative	aerobic	FALSE	NA	TRUE	biosafety level 1	NA	FALSE	FALSE	FALSE	gamma	bacillus
Pseudomonas hamedanensis	TRUE	gram stain negative	aerobic	FALSE	NA	TRUE	biosafety level 1	NA	FALSE	FALSE	FALSE	gamma	bacillus
Pseudomonas khorasanensis	TRUE	gram stain negative	aerobic	FALSE	NA	TRUE	biosafety level 1	NA	FALSE	FALSE	FALSE	gamma	bacillus
Pseudomonas monsensis	TRUE	gram stain negative	aerobic	FALSE	NA	TRUE	biosafety level 1	NA	FALSE	FALSE	FALSE	gamma	bacillus
Pseudomonas tensinigenes	TRUE	gram stain negative	aerobic	FALSE	NA	NA	biosafety level 1	NA	FALSE	FALSE	FALSE	gamma	bacillus
Bradyrhizobium quebecense	TRUE	gram stain negative	aerobic	FALSE	NA	FALSE	biosafety level 1	NA	FALSE	FALSE	FALSE	NA	bacillus
Micromonospora ferruginea	FALSE	gram stain positive	aerobic	FALSE	NA	FALSE	biosafety level 1	NA	NA	FALSE	TRUE	NA	NA
Nocardia gipuzkoensis	FALSE	gram stain positive	aerobic	FALSE	NA	TRUE	biosafety level 2	NA	TRUE	FALSE	TRUE	NA	bacillus
Staphylococcus taiwanensis	FALSE	gram stain positive	aerobic	FALSE	NA	TRUE	biosafety level 2	NA	TRUE	FALSE	FALSE	NA	NA
Pseudomonas paraversuta	TRUE	gram stain negative	aerobic	NA	NA	NA	biosafety level 1	NA	FALSE	FALSE	FALSE	gamma	bacillus
Actinomadura graeca	FALSE	gram stain positive	aerobic	FALSE	NA	NA	biosafety level 1	NA	NA	FALSE	TRUE	NA	bacillus
Bradyrhizobium agreste	TRUE	gram stain negative	aerobic	FALSE	NA	FALSE	biosafety level 1	NA	FALSE	FALSE	FALSE	NA	bacillus
Bradyrhizobium glycinis	TRUE	gram stain negative	aerobic	FALSE	NA	FALSE	biosafety level 1	NA	FALSE	FALSE	FALSE	NA	bacillus
Bradyrhizobium diversitatis	TRUE	gram stain negative	aerobic	FALSE	NA	FALSE	biosafety level 1	NA	FALSE	FALSE	FALSE	gamma	bacillus
Rugamonas fusca	TRUE	gram stain negative	aerobic	NA	NA	NA	biosafety level 1	NA	FALSE	FALSE	FALSE	gamma	bacillus
Rugamonas brunnea	TRUE	gram stain negative	aerobic	NA	NA	NA	biosafety level 1	NA	FALSE	FALSE	FALSE	gamma	bacillus
Rugamonas apoptosis	TRUE	gram stain negative	aerobic	NA	NA	NA	biosafety level 1	NA	FALSE	FALSE	FALSE	gamma	bacillus
Gordonia jinghuaiqii	FALSE	gram stain positive	aerobic	FALSE	NA	FALSE	biosafety level 1	NA	FALSE	FALSE	FALSE	gamma	bacillus
Chryseobacterium capnotolerans	FALSE	gram stain negative	aerobic	FALSE	NA	NA	biosafety level 1	NA	NA	FALSE	FALSE	NA	bacillus
Limosilactobacillus balticus	FALSE	gram stain positive	anaerobic	FALSE	NA	NA	biosafety level 1	NA	NA	FALSE	FALSE	NA	bacillus
Limosilactobacillus agrestis	FALSE	gram stain positive	anaerobic	FALSE	NA	NA	biosafety level 1	NA	NA	FALSE	FALSE	NA	bacillus
Limosilactobacillus albertensis	FALSE	gram stain positive	anaerobic	FALSE	NA	FALSE	biosafety level 1	NA	NA	FALSE	FALSE	NA	bacillus
Limosilactobacillus rudii	FALSE	gram stain positive	anaerobic	FALSE	NA	FALSE	biosafety level 1	NA	NA	FALSE	FALSE	NA	bacillus
Limosilactobacillus fastidiosus	FALSE	gram stain positive	anaerobic	FALSE	NA	FALSE	biosafety level 1	NA	TRUE	FALSE	FALSE	NA	NA
Amycolatopsis dendrobii	FALSE	gram stain positive	aerobic	FALSE	NA	FALSE	biosafety level 1	NA	NA	FALSE	TRUE	NA	NA
Borrelia maritima	TRUE	gram stain negative	aerobic	FALSE	NA	TRUE	NA	NA	TRUE	FALSE	NA	NA	spirillum
Pseudomonas kielensis	TRUE	gram stain negative	aerobic	FALSE	NA	NA	biosafety level 1	NA	FALSE	NA	FALSE	gamma	bacillus
Dyella telluris	TRUE	gram stain negative	aerobic	FALSE	NA	NA	biosafety level 1	NA	FALSE	FALSE	FALSE	NA	bacillus
Xenorhabdus lircayensis	TRUE	gram stain negative	aerobic	FALSE	NA	TRUE	biosafety level 1	NA	TRUE	FALSE	FALSE	NA	bacillus
Flavobacterium kayseriense	FALSE	gram stain negative	aerobic	TRUE	NA	NA	biosafety level 1	NA	NA	FALSE	FALSE	NA	bacillus
Komagataeibacter melaceti	FALSE	gram stain negative	aerobic	FALSE	NA	FALSE	biosafety level 1	NA	FALSE	FALSE	FALSE	NA	NA
Komagataeibacter melomenusus	FALSE	gram stain negative	aerobic	FALSE	NA	FALSE	biosafety level 1	NA	FALSE	FALSE	FALSE	NA	NA
Trinickia acidisoli	FALSE	gram stain negative	aerobic	FALSE	NA	NA	biosafety level 1	NA	NA	FALSE	FALSE	gamma	bacillus
Streptomyces roseirectus	FALSE	gram stain positive	aerobic	FALSE	NA	FALSE	biosafety level 1	NA	FALSE	NA	TRUE	NA	tail
Gulosibacter hominis	FALSE	gram stain positive	aerobic	FALSE	NA	NA	biosafety level 1	NA	NA	FALSE	FALSE	NA	bacillus
Nocardiopsis coralli	FALSE	gram stain positive	aerobic	TRUE	NA	FALSE	biosafety level 1	NA	NA	FALSE	TRUE	NA	NA
Pectobacterium quasiaquaticum	TRUE	gram stain negative	NA	FALSE	NA	FALSE	biosafety level 1	NA	TRUE	TRUE	FALSE	NA	bacillus
Pseudoalteromonas ostreae	TRUE	gram stain negative	aerobic	FALSE	NA	TRUE	biosafety level 1	NA	FALSE	FALSE	FALSE	NA	bacillus
Pseudomonas allokribbensis	TRUE	gram stain negative	aerobic	FALSE	NA	TRUE	biosafety level 1	NA	FALSE	FALSE	FALSE	gamma	bacillus
Pseudomonas gozinkensis	TRUE	gram stain negative	aerobic	FALSE	NA	TRUE	biosafety level 1	NA	FALSE	FALSE	FALSE	gamma	bacillus
Xanthomonas hydrangeae	TRUE	gram stain negative	aerobic	FALSE	NA	NA	biosafety level 1	NA	TRUE	TRUE	FALSE	NA	bacillus
Mesorhizobium onobrychidis	TRUE	gram stain negative	aerobic	FALSE	NA	NA	biosafety level 1	NA	TRUE	FALSE	FALSE	NA	bacillus
Mycobacterium senriense	FALSE	gram stain positive	aerobic	NA	NA	TRUE	biosafety level 2	NA	TRUE	FALSE	FALSE	NA	bacillus
Paenibacillus rhizolycopersici	TRUE	gram stain positive	NA	FALSE	NA	NA	biosafety level 1	NA	FALSE	FALSE	TRUE	NA	bacillus
Luteibacter flocculans	TRUE	gram stain negative	aerobic	FALSE	NA	NA	biosafety level 1	NA	NA	FALSE	FALSE	NA	bacillus
Pseudomonas cyclaminis	TRUE	gram stain negative	aerobic	FALSE	NA	NA	biosafety level 1	NA	FALSE	NA	FALSE	NA	bacillus
Microbacterium atlanticum	FALSE	gram stain positive	aerobic	FALSE	NA	FALSE	biosafety level 1	NA	FALSE	FALSE	FALSE	NA	NA
Microbacterium cremeum	FALSE	gram stain positive	aerobic	FALSE	NA	FALSE	biosafety level 1	NA	FALSE	FALSE	FALSE	NA	NA
Vibrio nitrifigilis	TRUE	gram stain negative	aerobic	FALSE	NA	TRUE	biosafety level 1	NA	NA	FALSE	FALSE	NA	bacillus
Collimonas pratensis	TRUE	gram stain negative	aerobic	NA	NA	FALSE	biosafety level 1	NA	FALSE	FALSE	FALSE	NA	bacillus
Paraburkholderia nemoris	TRUE	gram stain negative	aerobic	FALSE	NA	NA	biosafety level 1	NA	NA	FALSE	FALSE	gamma	bacillus
Paraburkholderia haematera	TRUE	gram stain negative	aerobic	FALSE	NA	NA	biosafety level 1	NA	NA	FALSE	FALSE	gamma	bacillus
Clostridium thailandense	TRUE	gram stain positive	anaerobic	FALSE	NA	NA	biosafety level 1	NA	NA	FALSE	TRUE	NA	bacillus
Brachybacterium halotolerans	FALSE	gram stain positive	aerobic	FALSE	NA	NA	biosafety level 1	NA	FALSE	FALSE	FALSE	NA	NA
Chryseobacterium lecithinasegens	FALSE	gram stain negative	aerobic	FALSE	NA	NA	biosafety level 1	NA	NA	FALSE	FALSE	NA	bacillus
Enterobacter dykesii	TRUE	gram stain negative	aerobic	FALSE	NA	NA	biosafety level 2	NA	TRUE	TRUE	FALSE	NA	bacillus
Streptomyces musisoli	FALSE	gram stain positive	aerobic	FALSE	NA	NA	biosafety level 1	NA	NA	FALSE	TRUE	NA	tail
Bradyrhizobium jicamae	TRUE	gram stain negative	aerobic	FALSE	NA	FALSE	biosafety level 1	NA	FALSE	FALSE	FALSE	NA	bacillus
Bradyrhizobium pachyrhizi	TRUE	gram stain negative	aerobic	FALSE	NA	FALSE	biosafety level 1	NA	NA	FALSE	FALSE	NA	bacillus
Staphylococcus lugdunensis	FALSE	gram stain positive	aerobic	FALSE	NA	TRUE	biosafety level 2	NA	TRUE	FALSE	FALSE	NA	NA
Streptococcus mitis	FALSE	gram stain positive	facultatively anaerobic	FALSE	NA	TRUE	biosafety level 2	NA	TRUE	FALSE	FALSE	beta	coccus
Streptomyces silvae	FALSE	gram stain positive	aerobic	NA	NA	FALSE	biosafety level 1	NA	FALSE	FALSE	TRUE	NA	tail
Alteromonas lipotrueae	TRUE	gram stain negative	aerobic	FALSE	NA	NA	biosafety level 1	NA	NA	FALSE	FALSE	NA	bacillus
Mycobacterium celatum	FALSE	gram stain positive	aerobic	NA	NA	TRUE	biosafety level 2	NA	NA	FALSE	FALSE	NA	bacillus
Shewanella azerbaijanica	TRUE	gram stain negative	NA	FALSE	NA	NA	biosafety level 1	NA	FALSE	FALSE	FALSE	NA	bacillus
Rubrivivax gelatinosus	TRUE	gram stain negative	anaerobic	FALSE	NA	NA	biosafety level 1	NA	FALSE	FALSE	FALSE	NA	bacillus
Campylobacter upsaliensis	TRUE	gram stain negative	aerobic	FALSE	TRUE	TRUE	biosafety level 1	NA	TRUE	FALSE	FALSE	NA	spirillum
Legionella anisa	TRUE	gram stain negative	aerobic	FALSE	FALSE	TRUE	biosafety level 2	NA	FALSE	FALSE	FALSE	NA	bacillus
Pseudomonas insulae	TRUE	gram stain negative	aerobic	FALSE	NA	NA	biosafety level 1	NA	FALSE	NA	FALSE	NA	bacillus
Micromonospora humida	FALSE	gram stain positive	aerobic	FALSE	NA	FALSE	biosafety level 1	NA	NA	FALSE	TRUE	NA	NA
Burkholderia gladioli	TRUE	gram stain negative	aerobic	FALSE	NA	TRUE	biosafety level 2	NA	TRUE	TRUE	FALSE	gamma	bacillus
Phyllobacterium myrsinacearum	TRUE	gram stain negative	aerobic	FALSE	NA	NA	biosafety level 1	NA	NA	FALSE	FALSE	NA	bacillus
Mesorhizobium huakuii	TRUE	gram stain negative	aerobic	FALSE	NA	NA	biosafety level 1	NA	TRUE	FALSE	FALSE	NA	bacillus
Microbacterium neungamense	FALSE	gram stain positive	aerobic	FALSE	NA	NA	biosafety level 1	NA	NA	FALSE	FALSE	NA	bacillus
Pseudomonas alliivorans	TRUE	gram stain negative	aerobic	FALSE	NA	FALSE	biosafety level 1	NA	FALSE	TRUE	FALSE	NA	bacillus
Pseudoalteromonas espejiana	TRUE	gram stain negative	aerobic	FALSE	NA	TRUE	biosafety level 1	NA	FALSE	FALSE	FALSE	gamma	bacillus
Alteromonas macleodii	TRUE	gram stain negative	aerobic	FALSE	NA	NA	biosafety level 1	NA	FALSE	FALSE	FALSE	NA	bacillus
Pseudoalteromonas nigrifaciens	TRUE	gram stain negative	aerobic	FALSE	NA	TRUE	biosafety level 1	NA	FALSE	FALSE	FALSE	gamma	bacillus
Streptomyces durocortorensis	FALSE	gram stain positive	aerobic	NA	NA	FALSE	biosafety level 1	NA	FALSE	FALSE	TRUE	NA	tail
Rhodococcus pseudokoreensis	FALSE	gram stain positive	aerobic	TRUE	NA	FALSE	biosafety level 1	NA	FALSE	FALSE	NA	NA	bacillus
Bacteroides ovatus	FALSE	gram stain negative	anaerobic	FALSE	NA	NA	biosafety level 1	NA	TRUE	FALSE	FALSE	NA	bacillus
Prevotella denticola	FALSE	gram stain negative	anaerobic	FALSE	NA	NA	NA	NA	TRUE	FALSE	FALSE	NA	bacillus
Arthrobacter polaris	FALSE	gram stain positive	aerobic	FALSE	NA	NA	biosafety level 1	NA	NA	FALSE	FALSE	NA	bacillus
Cronobacter sakazakii	TRUE	gram stain negative	NA	FALSE	TRUE	TRUE	biosafety level 2	NA	TRUE	FALSE	FALSE	NA	bacillus
Serratia proteamaculans	TRUE	gram stain negative	NA	FALSE	TRUE	TRUE	biosafety level 2	NA	TRUE	TRUE	FALSE	NA	bacillus
Yersinia kristensenii	TRUE	gram stain negative	aerobic	TRUE	NA	TRUE	biosafety level 1	NA	FALSE	FALSE	FALSE	gamma	bacillus
Leclercia pneumoniae	TRUE	gram stain negative	aerobic	FALSE	NA	TRUE	NA	NA	TRUE	NA	FALSE	NA	bacillus
Pseudomonas palmensis	TRUE	gram stain negative	aerobic	FALSE	NA	TRUE	biosafety level 1	NA	NA	FALSE	FALSE	NA	bacillus
Rahnella ecdela	TRUE	gram stain negative	aerobic	NA	NA	TRUE	biosafety level 1	NA	TRUE	NA	FALSE	NA	bacillus
Trinickia mobilis	FALSE	gram stain negative	aerobic	FALSE	NA	NA	biosafety level 1	NA	NA	FALSE	FALSE	NA	bacillus
Pseudomonas schmalbachii	TRUE	gram stain negative	aerobic	FALSE	NA	NA	biosafety level 1	NA	FALSE	FALSE	FALSE	NA	NA
Phyllobacterium calauticae	TRUE	gram stain negative	aerobic	FALSE	NA	NA	biosafety level 1	NA	NA	FALSE	FALSE	NA	bacillus
Vibrio metschnikovii	TRUE	gram stain negative	NA	FALSE	NA	TRUE	biosafety level 1	NA	FALSE	FALSE	FALSE	NA	bacillus
Bacillus sanguinis	FALSE	gram stain positive	aerobic	FALSE	NA	TRUE	NA	NA	TRUE	FALSE	TRUE	NA	bacillus
Bacillus paramobilis	FALSE	gram stain positive	aerobic	FALSE	NA	TRUE	NA	NA	TRUE	FALSE	TRUE	NA	bacillus
Bacillus hominis	FALSE	gram stain positive	aerobic	FALSE	NA	TRUE	NA	NA	NA	FALSE	TRUE	NA	bacillus
Arthrobacter cavernae	FALSE	gram stain positive	aerobic	NA	NA	NA	biosafety level 1	NA	FALSE	FALSE	FALSE	NA	bacillus
Bacillus arachidis	FALSE	gram stain positive	aerobic	FALSE	NA	TRUE	biosafety level 1	NA	TRUE	FALSE	TRUE	NA	bacillus
Streptococcus toyakuensis	FALSE	gram stain positive	aerobic	FALSE	NA	TRUE	biosafety level 2	NA	TRUE	FALSE	FALSE	NA	coccus
Actinomadura violacea	FALSE	gram stain positive	aerobic	FALSE	NA	NA	biosafety level 1	NA	NA	FALSE	TRUE	NA	bacillus
Pseudoclavibacter triregionum	FALSE	gram stain positive	aerobic	FALSE	NA	NA	biosafety level 1	NA	NA	FALSE	FALSE	NA	bacillus
Bradyrhizobium cenepequi	TRUE	gram stain negative	aerobic	FALSE	NA	NA	biosafety level 1	NA	NA	FALSE	FALSE	NA	bacillus
Bradyrhizobium semiaridum	TRUE	gram stain negative	aerobic	FALSE	NA	FALSE	biosafety level 1	NA	FALSE	FALSE	FALSE	NA	bacillus
Bradyrhizobium hereditatis	TRUE	gram stain negative	aerobic	FALSE	NA	FALSE	biosafety level 1	NA	NA	FALSE	FALSE	NA	bacillus
Bradyrhizobium australafricanum	TRUE	gram stain negative	aerobic	FALSE	NA	FALSE	biosafety level 1	NA	NA	FALSE	FALSE	NA	bacillus
Frateuria flava	TRUE	gram stain negative	aerobic	FALSE	NA	NA	biosafety level 1	NA	NA	FALSE	FALSE	NA	bacillus
Streptomyces liliiviolaceus	FALSE	gram stain positive	aerobic	FALSE	NA	FALSE	biosafety level 1	NA	FALSE	FALSE	TRUE	NA	tail
Ideonella alba	TRUE	gram stain negative	aerobic	FALSE	NA	NA	biosafety level 1	NA	FALSE	FALSE	FALSE	NA	bacillus
Ideonella aquatica	TRUE	gram stain negative	aerobic	FALSE	NA	NA	biosafety level 1	NA	FALSE	FALSE	FALSE	NA	bacillus
Microbacterium allomyrinae	FALSE	gram stain positive	aerobic	NA	NA	FALSE	biosafety level 1	NA	FALSE	FALSE	FALSE	NA	bacillus
Ideonella benzenivorans	TRUE	gram stain negative	aerobic	FALSE	NA	NA	biosafety level 1	NA	FALSE	FALSE	FALSE	NA	bacillus
Gordonia pseudamarae	FALSE	gram stain positive	aerobic	FALSE	NA	FALSE	biosafety level 1	NA	FALSE	FALSE	FALSE	NA	bacillus
Nocardiopsis eucommiae	FALSE	gram stain positive	aerobic	TRUE	NA	FALSE	biosafety level 1	NA	NA	FALSE	TRUE	NA	NA
Mycoplana dimorpha	TRUE	gram stain negative	aerobic	FALSE	NA	NA	biosafety level 1	NA	NA	FALSE	FALSE	gamma	bacillus
Cytobacillus citreus	TRUE	gram stain positive	aerobic	FALSE	NA	NA	biosafety level 1	NA	NA	FALSE	TRUE	NA	bacillus
Pseudochrobactrum algeriensis	FALSE	gram stain negative	aerobic	NA	NA	NA	biosafety level 1	NA	NA	FALSE	FALSE	gamma	bacillus
Micromonospora tarapacensis	FALSE	gram stain positive	aerobic	FALSE	NA	FALSE	biosafety level 1	NA	FALSE	FALSE	TRUE	NA	NA
Gordonia defluvii	FALSE	gram stain positive	aerobic	FALSE	NA	NA	biosafety level 1	NA	NA	FALSE	FALSE	NA	bacillus
Staphylococcus pseudintermedius	FALSE	gram stain positive	NA	FALSE	TRUE	TRUE	biosafety level 2	NA	TRUE	FALSE	FALSE	beta	NA
Pseudomonas fitomaticsae	TRUE	gram stain negative	aerobic	FALSE	NA	TRUE	biosafety level 1	NA	FALSE	FALSE	FALSE	gamma	bacillus
Enterococcus innesii	FALSE	gram stain positive	aerobic	NA	NA	FALSE	biosafety level 2	NA	TRUE	NA	FALSE	NA	coccus
Novosphingobium aerophilum	FALSE	gram stain negative	aerobic	NA	NA	NA	biosafety level 1	NA	FALSE	FALSE	FALSE	NA	bacillus
Streptomyces hayashii	FALSE	gram stain positive	aerobic	FALSE	NA	FALSE	biosafety level 1	NA	FALSE	FALSE	TRUE	NA	tail
Streptomyces erythrogriseus	FALSE	gram stain positive	aerobic	FALSE	NA	FALSE	biosafety level 1	NA	FALSE	FALSE	TRUE	NA	tail
Streptomyces fulvorobeus	FALSE	gram stain positive	aerobic	NA	NA	FALSE	biosafety level 1	NA	FALSE	FALSE	TRUE	NA	tail
Streptomyces graminearus	FALSE	gram stain positive	aerobic	FALSE	NA	FALSE	biosafety level 1	NA	FALSE	FALSE	TRUE	NA	NA
Streptomyces flavovariabilis	FALSE	gram stain positive	aerobic	FALSE	NA	FALSE	biosafety level 1	NA	FALSE	FALSE	TRUE	NA	tail
Streptomyces lienomycini	FALSE	gram stain positive	aerobic	FALSE	NA	FALSE	biosafety level 1	NA	FALSE	FALSE	TRUE	NA	tail
Streptomyces mutomycini	FALSE	gram stain positive	aerobic	NA	NA	FALSE	biosafety level 1	NA	FALSE	FALSE	TRUE	NA	tail
Streptomyces viridobrunneus	FALSE	gram stain positive	aerobic	FALSE	NA	FALSE	biosafety level 1	NA	FALSE	FALSE	TRUE	NA	tail
Streptomyces violaceorubidus	FALSE	gram stain positive	aerobic	FALSE	NA	FALSE	biosafety level 1	NA	FALSE	FALSE	TRUE	NA	tail
Streptomyces spinoverrucosus	FALSE	gram stain positive	aerobic	FALSE	NA	FALSE	biosafety level 1	NA	FALSE	FALSE	TRUE	NA	NA
Bradyrhizobium sediminis	TRUE	gram stain negative	aerobic	FALSE	NA	FALSE	biosafety level 1	NA	FALSE	FALSE	FALSE	NA	bacillus
Pseudomonas triticicola	TRUE	gram stain negative	aerobic	FALSE	NA	TRUE	biosafety level 1	NA	FALSE	FALSE	FALSE	gamma	bacillus
Pseudomonas siliginis	TRUE	gram stain negative	aerobic	FALSE	NA	TRUE	biosafety level 1	NA	FALSE	FALSE	FALSE	gamma	bacillus
Pseudomonas azerbaijanoccidentalis	TRUE	gram stain negative	aerobic	FALSE	NA	NA	biosafety level 1	NA	FALSE	FALSE	FALSE	gamma	bacillus
Pseudomonas alvandae	TRUE	gram stain negative	aerobic	FALSE	NA	FALSE	biosafety level 1	NA	TRUE	TRUE	FALSE	NA	bacillus
Pseudomonas asgharzadehiana	TRUE	gram stain negative	aerobic	FALSE	NA	FALSE	biosafety level 1	NA	FALSE	FALSE	FALSE	NA	bacillus
Pseudomonas azerbaijanorientalis	TRUE	gram stain negative	aerobic	FALSE	NA	TRUE	biosafety level 1	NA	FALSE	FALSE	FALSE	gamma	bacillus
Pseudomonas maumuensis	TRUE	gram stain negative	aerobic	FALSE	NA	NA	biosafety level 1	NA	FALSE	FALSE	FALSE	NA	bacillus
Pseudomonas fakonensis	TRUE	gram stain negative	aerobic	FALSE	NA	TRUE	biosafety level 1	NA	FALSE	FALSE	FALSE	NA	bacillus
Pseudomonas xanthosomatis	TRUE	gram stain negative	aerobic	FALSE	NA	TRUE	biosafety level 1	NA	FALSE	FALSE	FALSE	NA	bacillus
Pseudomonas muyukensis	TRUE	gram stain negative	aerobic	FALSE	NA	TRUE	biosafety level 1	NA	FALSE	FALSE	FALSE	NA	bacillus
Komagataeibacter xylinus	FALSE	gram stain negative	aerobic	FALSE	NA	FALSE	biosafety level 1	NA	FALSE	FALSE	FALSE	NA	NA
Neisseria subflava	FALSE	gram stain negative	aerobic	FALSE	TRUE	FALSE	biosafety level 2	NA	TRUE	FALSE	FALSE	gamma	NA
Pseudomonas aromaticivorans	TRUE	gram stain negative	aerobic	FALSE	NA	NA	biosafety level 1	NA	NA	FALSE	FALSE	NA	bacillus
Kaistella faecalis	FALSE	gram stain negative	aerobic	FALSE	NA	NA	biosafety level 1	NA	NA	FALSE	FALSE	NA	bacillus
Pseudomonas aegrilactucae	TRUE	gram stain negative	aerobic	FALSE	NA	TRUE	biosafety level 1	NA	NA	FALSE	FALSE	NA	bacillus
Streptomyces gelaticus	FALSE	gram stain positive	aerobic	FALSE	NA	FALSE	biosafety level 1	NA	FALSE	FALSE	NA	NA	tail
Streptomyces sannanensis	FALSE	gram stain positive	aerobic	FALSE	NA	FALSE	biosafety level 1	NA	FALSE	FALSE	TRUE	NA	tail
Kitasatospora cinereorecta	FALSE	gram stain positive	aerobic	NA	NA	FALSE	biosafety level 1	NA	FALSE	FALSE	TRUE	NA	tail
Streptomyces coelicoflavus	FALSE	gram stain positive	aerobic	FALSE	NA	FALSE	biosafety level 1	NA	FALSE	FALSE	TRUE	NA	tail
Streptomyces levis	FALSE	gram stain positive	aerobic	FALSE	NA	FALSE	biosafety level 1	NA	FALSE	FALSE	TRUE	NA	NA
Streptomyces labedae	FALSE	gram stain positive	aerobic	FALSE	NA	FALSE	biosafety level 1	NA	FALSE	FALSE	TRUE	NA	tail
Streptomyces virens	FALSE	gram stain positive	aerobic	FALSE	NA	FALSE	biosafety level 1	NA	FALSE	FALSE	TRUE	NA	tail
Micrococcus porci	FALSE	gram stain positive	aerobic	NA	NA	NA	biosafety level 1	NA	FALSE	FALSE	FALSE	NA	coccus
Micromonospora saelicesensis	FALSE	gram stain positive	aerobic	FALSE	NA	FALSE	biosafety level 1	NA	NA	FALSE	TRUE	NA	NA
Micromonospora lupini	FALSE	gram stain positive	aerobic	FALSE	NA	FALSE	biosafety level 1	NA	FALSE	FALSE	TRUE	NA	NA
Pseudomonas canavaninivorans	TRUE	gram stain negative	aerobic	FALSE	NA	FALSE	biosafety level 1	NA	TRUE	TRUE	FALSE	NA	bacillus
Sphingomonas citricola	TRUE	gram stain negative	aerobic	FALSE	NA	NA	biosafety level 1	NA	NA	TRUE	FALSE	NA	bacillus
Actinomadura parmotrematis	FALSE	gram stain positive	aerobic	FALSE	NA	NA	biosafety level 1	NA	NA	FALSE	TRUE	NA	bacillus
Shewanella mangrovisoli	TRUE	gram stain negative	aerobic	FALSE	NA	NA	biosafety level 1	NA	FALSE	FALSE	FALSE	NA	bacillus
Streptomyces coriariae	FALSE	gram stain positive	aerobic	FALSE	NA	NA	biosafety level 1	NA	FALSE	FALSE	TRUE	NA	tail
Qipengyuania vesicularis	FALSE	gram stain negative	aerobic	FALSE	NA	NA	biosafety level 1	NA	FALSE	FALSE	FALSE	NA	NA
Qipengyuania polymorpha	FALSE	gram stain negative	aerobic	FALSE	NA	NA	biosafety level 1	NA	FALSE	FALSE	FALSE	NA	NA
Qipengyuania xiapuensis	FALSE	gram stain negative	aerobic	FALSE	NA	NA	biosafety level 1	NA	FALSE	FALSE	FALSE	NA	NA
Qipengyuania xiamenensis	FALSE	gram stain negative	aerobic	FALSE	NA	NA	biosafety level 1	NA	FALSE	FALSE	FALSE	NA	NA
Qipengyuania aestuarii	FALSE	gram stain negative	aerobic	FALSE	NA	FALSE	biosafety level 1	NA	FALSE	FALSE	FALSE	NA	NA
Qipengyuania sphaerica	FALSE	gram stain negative	aerobic	FALSE	NA	FALSE	biosafety level 1	NA	FALSE	FALSE	FALSE	NA	bacillus
Helicobacter turcicus	TRUE	gram stain negative	aerobic	NA	NA	TRUE	biosafety level 2	NA	TRUE	FALSE	FALSE	NA	spirillum
Listeria ilorinensis	TRUE	gram stain positive	NA	FALSE	NA	NA	biosafety level 1	NA	NA	FALSE	FALSE	gamma	bacillus
Rhizobium croatiense	TRUE	gram stain negative	aerobic	NA	NA	NA	biosafety level 1	NA	FALSE	FALSE	FALSE	gamma	bacillus
Rhizobium redzepovicii	FALSE	gram stain positive	aerobic	NA	NA	NA	biosafety level 1	NA	FALSE	FALSE	FALSE	NA	bacillus
Mycobacterium kiyosense	FALSE	gram stain positive	aerobic	NA	NA	TRUE	NA	NA	TRUE	FALSE	FALSE	NA	bacillus
Symbiopectobacterium purcellii	TRUE	gram stain negative	NA	FALSE	NA	NA	biosafety level 1	NA	TRUE	TRUE	FALSE	NA	bacillus
Shewanella metallivivens	TRUE	gram stain negative	aerobic	FALSE	NA	NA	biosafety level 1	NA	FALSE	FALSE	FALSE	NA	bacillus
Oricola indica	TRUE	gram stain negative	aerobic	FALSE	NA	NA	biosafety level 1	NA	NA	FALSE	FALSE	NA	bacillus
Nocardia coffeae	FALSE	gram stain positive	aerobic	FALSE	NA	TRUE	biosafety level 1	NA	NA	FALSE	TRUE	NA	NA
Streptomyces sennicomposti	FALSE	NA	aerobic	FALSE	NA	FALSE	biosafety level 1	NA	FALSE	FALSE	TRUE	NA	tail
Helicobacter kumamotonensis	TRUE	gram stain negative	aerobic	NA	NA	TRUE	biosafety level 2	NA	TRUE	FALSE	FALSE	NA	spirillum
Macrococcus armenti	FALSE	gram stain positive	aerobic	FALSE	NA	FALSE	biosafety level 1	NA	TRUE	FALSE	FALSE	NA	NA
Nonomuraea aurantiaca	FALSE	gram stain positive	aerobic	FALSE	NA	NA	biosafety level 1	NA	NA	FALSE	TRUE	NA	bacillus
Rhodococcus yananensis	FALSE	gram stain positive	aerobic	TRUE	NA	FALSE	biosafety level 1	NA	FALSE	FALSE	FALSE	NA	bacillus
Amycolatopsis rifamycinica	FALSE	gram stain positive	aerobic	FALSE	NA	TRUE	biosafety level 1	NA	FALSE	FALSE	TRUE	NA	NA
Pseudoalteromonas atlantica	TRUE	gram stain negative	aerobic	FALSE	TRUE	TRUE	biosafety level 1	NA	FALSE	FALSE	FALSE	gamma	bacillus
Streptomyces longhuiensis	FALSE	gram stain positive	aerobic	FALSE	NA	NA	biosafety level 1	NA	NA	FALSE	TRUE	NA	tail
Streptomyces guryensis	FALSE	gram stain positive	aerobic	FALSE	NA	FALSE	biosafety level 1	NA	FALSE	NA	TRUE	NA	tail
Streptomyces nitrosporeus	FALSE	gram stain positive	aerobic	NA	NA	FALSE	biosafety level 1	NA	FALSE	FALSE	TRUE	NA	tail
Campylobacter helveticus	TRUE	gram stain negative	aerobic	FALSE	NA	TRUE	biosafety level 1	NA	TRUE	FALSE	FALSE	NA	spirillum
Yersinia artesiana	TRUE	gram stain negative	aerobic	TRUE	NA	TRUE	NA	NA	NA	FALSE	FALSE	NA	bacillus
Yersinia proxima	TRUE	gram stain negative	aerobic	TRUE	NA	TRUE	NA	NA	NA	FALSE	FALSE	NA	bacillus
Yersinia thracica	TRUE	gram stain negative	aerobic	TRUE	NA	TRUE	biosafety level 1	NA	NA	FALSE	FALSE	NA	bacillus
Staphylococcus ratti	FALSE	gram stain positive	aerobic	FALSE	NA	TRUE	biosafety level 2	NA	TRUE	FALSE	FALSE	NA	NA
Massilia agrisoli	TRUE	gram stain negative	aerobic	NA	NA	NA	biosafety level 1	NA	FALSE	FALSE	FALSE	gamma	bacillus
Flavobacterium pygoscelis	TRUE	gram stain negative	aerobic	NA	NA	TRUE	biosafety level 1	NA	NA	FALSE	FALSE	NA	bacillus
Dickeya parazeae	TRUE	gram stain negative	NA	FALSE	NA	FALSE	biosafety level 1	NA	NA	TRUE	FALSE	NA	bacillus
Citrobacter meridianamericanus	TRUE	gram stain negative	aerobic	FALSE	NA	TRUE	biosafety level 1	NA	NA	NA	FALSE	NA	bacillus
Frateuria edaphi	TRUE	gram stain negative	aerobic	FALSE	NA	NA	biosafety level 1	NA	NA	FALSE	FALSE	NA	bacillus
Huaxiibacter chinensis	TRUE	gram stain negative	aerobic	FALSE	NA	TRUE	NA	NA	TRUE	NA	FALSE	NA	bacillus
Pseudomonas petroselini	TRUE	gram stain negative	aerobic	FALSE	NA	NA	biosafety level 1	NA	FALSE	NA	FALSE	NA	bacillus
Xenorhabdus innexi	TRUE	gram stain negative	aerobic	FALSE	NA	TRUE	biosafety level 1	NA	NA	FALSE	FALSE	NA	bacillus
Xenorhabdus budapestensis	TRUE	gram stain negative	aerobic	FALSE	NA	TRUE	biosafety level 1	NA	NA	FALSE	FALSE	NA	bacillus
Xenorhabdus ehlersii	TRUE	gram stain negative	aerobic	FALSE	NA	TRUE	biosafety level 1	NA	NA	FALSE	FALSE	NA	bacillus
Xenorhabdus szentirmaii	TRUE	gram stain negative	aerobic	FALSE	NA	TRUE	biosafety level 1	NA	TRUE	FALSE	FALSE	NA	bacillus
Microbulbifer guangxiensis	FALSE	gram stain negative	aerobic	TRUE	NA	NA	biosafety level 1	NA	FALSE	FALSE	FALSE	NA	bacillus
Vibrio floridensis	TRUE	gram stain negative	aerobic	FALSE	NA	TRUE	biosafety level 2	NA	NA	FALSE	FALSE	NA	bacillus
Qipengyuania spongiae	FALSE	gram stain negative	aerobic	FALSE	NA	NA	biosafety level 1	NA	FALSE	FALSE	FALSE	NA	NA
Bradyrhizobium zhengyangense	TRUE	gram stain negative	aerobic	FALSE	NA	FALSE	biosafety level 1	NA	FALSE	FALSE	FALSE	NA	bacillus
Micromonospora trifolii	FALSE	gram stain positive	aerobic	FALSE	NA	FALSE	biosafety level 1	NA	NA	FALSE	TRUE	NA	NA
Micromonospora hortensis	FALSE	gram stain positive	aerobic	FALSE	NA	FALSE	biosafety level 1	NA	NA	FALSE	TRUE	NA	NA
Micromonospora salmantinae	FALSE	gram stain positive	aerobic	FALSE	NA	FALSE	biosafety level 1	NA	NA	FALSE	TRUE	NA	NA
Micromonospora alfalfae	FALSE	gram stain positive	aerobic	FALSE	NA	FALSE	biosafety level 1	NA	FALSE	FALSE	TRUE	NA	NA
Gordonia zhenghanii	FALSE	gram stain positive	aerobic	FALSE	NA	FALSE	biosafety level 1	NA	NA	FALSE	FALSE	NA	NA
Gordonia liuliyuniae	FALSE	gram stain positive	aerobic	FALSE	NA	FALSE	biosafety level 1	NA	NA	FALSE	FALSE	NA	NA
Brachybacterium atlanticum	FALSE	gram stain positive	aerobic	FALSE	NA	FALSE	biosafety level 1	NA	FALSE	FALSE	FALSE	NA	NA
Corynebacterium meitnerae	FALSE	gram stain positive	aerobic	FALSE	NA	NA	biosafety level 1	NA	NA	FALSE	FALSE	gamma	NA
Corynebacterium curieae	FALSE	gram stain positive	aerobic	NA	NA	FALSE	biosafety level 2	NA	TRUE	FALSE	FALSE	NA	bacillus
Corynebacterium marquesiae	FALSE	gram stain positive	aerobic	NA	NA	FALSE	biosafety level 2	NA	TRUE	FALSE	FALSE	NA	bacillus
Corynebacterium yonathiae	FALSE	gram stain positive	aerobic	NA	NA	FALSE	biosafety level 2	NA	TRUE	FALSE	FALSE	NA	bacillus
Silvania hatchlandensis	TRUE	gram stain negative	NA	FALSE	NA	TRUE	NA	NA	TRUE	TRUE	FALSE	NA	bacillus
Streptomyces cylindrosporus	FALSE	gram stain positive	aerobic	FALSE	NA	FALSE	biosafety level 1	NA	FALSE	FALSE	TRUE	NA	tail
Haloarcula japonica	FALSE	gram stain negative	aerobic	TRUE	NA	FALSE	biosafety level 1	NA	FALSE	FALSE	NA	NA	NA
Pseudomonas marianensis	TRUE	gram stain negative	aerobic	FALSE	NA	NA	biosafety level 1	NA	NA	FALSE	FALSE	NA	bacillus
Novosphingobium album (ex Hu et al. 2023)	FALSE	gram stain negative	aerobic	FALSE	NA	NA	biosafety level 1	NA	NA	FALSE	FALSE	NA	bacillus
Streptomyces arenae	FALSE	gram stain positive	aerobic	FALSE	NA	NA	biosafety level 1	NA	NA	FALSE	TRUE	NA	tail
Streptomyces griseoincarnatus	FALSE	gram stain positive	aerobic	FALSE	NA	FALSE	biosafety level 1	NA	FALSE	FALSE	TRUE	NA	tail
Mycobacterium shimoidei	FALSE	gram stain positive	aerobic	NA	NA	TRUE	biosafety level 2	NA	NA	FALSE	FALSE	NA	bacillus
Mycolicibacter hiberniae	FALSE	gram stain positive	aerobic	NA	NA	TRUE	biosafety level 1	NA	NA	FALSE	FALSE	NA	bacillus
Corynebacterium kalidii	FALSE	gram stain positive	aerobic	FALSE	NA	NA	biosafety level 1	NA	TRUE	FALSE	FALSE	NA	bacillus
Thermoanaerobacter brockii	TRUE	gram stain positive	anaerobic	FALSE	NA	NA	biosafety level 1	NA	FALSE	NA	TRUE	NA	bacillus
Bacillus aerophilus	TRUE	gram stain positive	aerobic	FALSE	NA	NA	biosafety level 1	NA	NA	FALSE	TRUE	NA	bacillus
Paraclostridium ghonii	TRUE	gram stain positive	anaerobic	NA	NA	TRUE	biosafety level 2	NA	TRUE	FALSE	TRUE	NA	NA
Clostridium sardiniense	TRUE	gram stain positive	anaerobic	FALSE	NA	NA	biosafety level 2	NA	NA	FALSE	TRUE	NA	bacillus
Staphylococcus auricularis	FALSE	gram stain positive	aerobic	FALSE	NA	TRUE	biosafety level 1	NA	TRUE	FALSE	FALSE	gamma	NA
Staphylococcus caprae	FALSE	gram stain positive	NA	FALSE	NA	TRUE	biosafety level 2	NA	TRUE	FALSE	FALSE	NA	NA
Pseudomonas morbosilactucae	TRUE	gram stain negative	aerobic	FALSE	NA	NA	biosafety level 1	NA	FALSE	NA	FALSE	NA	bacillus
Staphylococcus capitis	FALSE	gram stain positive	facultatively anaerobic	FALSE	NA	TRUE	biosafety level 1	NA	TRUE	FALSE	FALSE	NA	NA
Pseudomonas fluorescens	TRUE	gram stain negative	aerobic	TRUE	TRUE	TRUE	biosafety level 1	NA	TRUE	FALSE	FALSE	NA	bacillus
Nitrobacter vulgaris	TRUE	gram stain negative	NA	FALSE	NA	FALSE	biosafety level 1	NA	FALSE	FALSE	FALSE	NA	bacillus
Acinetobacter amyesii	FALSE	gram stain negative	aerobic	FALSE	NA	NA	NA	NA	NA	FALSE	FALSE	gamma	bacillus
Brachybacterium kimchii	FALSE	gram stain positive	aerobic	FALSE	NA	NA	biosafety level 1	NA	FALSE	FALSE	FALSE	NA	NA
Acinetobacter tibetensis	FALSE	gram stain negative	aerobic	FALSE	NA	NA	NA	NA	FALSE	FALSE	FALSE	gamma	bacillus
Pseudomonas flavescens	TRUE	gram stain negative	aerobic	FALSE	NA	NA	biosafety level 1	NA	FALSE	FALSE	FALSE	NA	bacillus
Pseudomonas savastanoi	TRUE	gram stain negative	aerobic	FALSE	NA	NA	biosafety level 1	NA	TRUE	TRUE	FALSE	NA	bacillus
Pseudomonas tolaasii	TRUE	gram stain negative	aerobic	NA	NA	FALSE	biosafety level 1	NA	FALSE	TRUE	FALSE	NA	bacillus
Bradyrhizobium elkanii	TRUE	gram stain negative	aerobic	FALSE	NA	FALSE	biosafety level 1	NA	TRUE	FALSE	FALSE	NA	bacillus
Brucella melitensis	FALSE	gram stain negative	aerobic	FALSE	NA	TRUE	biosafety level 3	NA	TRUE	FALSE	FALSE	gamma	bacillus
Pectobacterium atrosepticum	TRUE	gram stain negative	NA	FALSE	TRUE	NA	biosafety level 1	NA	TRUE	TRUE	FALSE	NA	bacillus
Yersinia aldovae	TRUE	gram stain negative	aerobic	TRUE	NA	FALSE	biosafety level 1	NA	NA	FALSE	FALSE	gamma	bacillus
Aeromonas enteropelogenes	TRUE	gram stain negative	aerobic	FALSE	NA	TRUE	biosafety level 2	NA	FALSE	FALSE	FALSE	NA	bacillus
Photobacterium rosenbergii	TRUE	gram stain negative	aerobic	FALSE	NA	TRUE	biosafety level 1	NA	NA	FALSE	FALSE	NA	bacillus
Vibrio furnissii	TRUE	gram stain negative	NA	FALSE	NA	TRUE	biosafety level 1	NA	TRUE	FALSE	FALSE	NA	bacillus
Vibrio navarrensis	TRUE	gram stain negative	aerobic	FALSE	NA	TRUE	biosafety level 2	NA	NA	FALSE	FALSE	NA	bacillus
Helicobacter colisuis	TRUE	gram stain negative	aerobic	NA	NA	TRUE	biosafety level 2	NA	TRUE	FALSE	FALSE	NA	spirillum
Dyella lutea	TRUE	gram stain negative	aerobic	FALSE	NA	FALSE	biosafety level 1	NA	FALSE	FALSE	FALSE	NA	bacillus
Borreliella afzelii	TRUE	gram stain negative	aerobic	FALSE	NA	TRUE	biosafety level 2	NA	TRUE	FALSE	NA	NA	spirillum
Borreliella garinii	TRUE	gram stain negative	aerobic	FALSE	NA	TRUE	biosafety level 2	NA	TRUE	FALSE	NA	NA	spirillum
Shewanella septentrionalis	TRUE	gram stain negative	aerobic	FALSE	NA	NA	biosafety level 1	NA	FALSE	FALSE	FALSE	NA	bacillus
Pseudarthrobacter humi	FALSE	gram stain positive	aerobic	FALSE	NA	NA	biosafety level 1	NA	NA	FALSE	FALSE	NA	bacillus
Flavobacterium succinicans	FALSE	gram stain negative	aerobic	TRUE	NA	TRUE	biosafety level 1	NA	NA	FALSE	FALSE	NA	bacillus
Janthinobacterium lividum	TRUE	gram stain negative	aerobic	NA	TRUE	FALSE	biosafety level 1	NA	FALSE	FALSE	FALSE	NA	bacillus
Pseudomonas fragi	TRUE	gram stain negative	aerobic	TRUE	TRUE	FALSE	biosafety level 1	NA	FALSE	FALSE	FALSE	gamma	bacillus
Staphylococcus americanisciuri	FALSE	gram stain positive	aerobic	FALSE	NA	TRUE	biosafety level 1	NA	TRUE	FALSE	FALSE	NA	NA
Burkholderia orbicola	TRUE	gram stain negative	aerobic	FALSE	NA	NA	biosafety level 2	NA	TRUE	FALSE	FALSE	gamma	bacillus
Staphylococcus marylandisciuri	FALSE	gram stain positive	aerobic	FALSE	NA	NA	NA	NA	NA	FALSE	FALSE	gamma	coccus
Chryseobacterium kimseyorum	FALSE	gram stain negative	aerobic	FALSE	NA	NA	biosafety level 1	NA	NA	FALSE	FALSE	NA	bacillus
Flavobacterium frigoritolerans	TRUE	gram stain negative	aerobic	NA	NA	TRUE	biosafety level 1	NA	NA	FALSE	FALSE	NA	bacillus
Rhizobium acaciae	FALSE	gram stain positive	aerobic	NA	NA	NA	biosafety level 1	NA	FALSE	FALSE	FALSE	NA	bacillus
Micromonospora siamensis	FALSE	gram stain positive	aerobic	FALSE	NA	FALSE	biosafety level 1	NA	NA	FALSE	TRUE	NA	NA
Dyella humicola	TRUE	gram stain negative	aerobic	FALSE	NA	NA	biosafety level 1	NA	NA	FALSE	FALSE	NA	bacillus
Dyella subtropica	TRUE	gram stain negative	aerobic	FALSE	NA	NA	biosafety level 1	NA	NA	FALSE	FALSE	NA	bacillus
Dyella silvatica	TRUE	gram stain negative	aerobic	FALSE	NA	NA	biosafety level 1	NA	NA	FALSE	FALSE	NA	bacillus
Streptomyces griseiscabiei	FALSE	gram stain positive	aerobic	FALSE	NA	FALSE	biosafety level 1	NA	NA	TRUE	TRUE	NA	tail
Dyella silvae	TRUE	gram stain negative	aerobic	FALSE	NA	FALSE	biosafety level 1	NA	FALSE	FALSE	FALSE	NA	bacillus
Acinetobacter nematophilus	FALSE	gram stain negative	aerobic	FALSE	NA	TRUE	biosafety level 2	NA	NA	FALSE	FALSE	gamma	NA
Enterobacter nematophilus	TRUE	gram stain negative	NA	FALSE	NA	NA	biosafety level 2	NA	TRUE	TRUE	FALSE	NA	bacillus
Kaistia nematophila	FALSE	gram stain negative	aerobic	FALSE	NA	FALSE	biosafety level 1	NA	FALSE	FALSE	FALSE	NA	bacillus
Pseudomonas quebecensis	TRUE	gram stain negative	aerobic	FALSE	NA	NA	biosafety level 1	NA	FALSE	NA	FALSE	NA	bacillus
Nocardia lijiangensis	FALSE	gram stain positive	aerobic	FALSE	NA	NA	biosafety level 1	NA	NA	FALSE	TRUE	NA	bacillus
Enterobacter ludwigii	TRUE	gram stain negative	aerobic	FALSE	NA	NA	biosafety level 2	NA	TRUE	TRUE	FALSE	NA	bacillus
Pseudomonas mendocina	TRUE	gram stain negative	aerobic	FALSE	FALSE	FALSE	biosafety level 1	NA	TRUE	FALSE	FALSE	NA	bacillus
Rhodococcus triatomae	FALSE	gram stain positive	aerobic	FALSE	NA	FALSE	biosafety level 1	NA	FALSE	FALSE	FALSE	NA	bacillus
Nocardia elegans	FALSE	gram stain positive	aerobic	FALSE	NA	TRUE	biosafety level 1	NA	NA	FALSE	TRUE	NA	bacillus
Phyllobacterium trifolii	TRUE	gram stain negative	aerobic	FALSE	NA	NA	biosafety level 1	NA	NA	FALSE	FALSE	NA	bacillus
Vibrio europaeus	TRUE	gram stain negative	aerobic	FALSE	NA	TRUE	biosafety level 1	NA	FALSE	FALSE	FALSE	NA	bacillus
Natrinema saccharevitans	FALSE	gram stain negative	aerobic	TRUE	NA	FALSE	biosafety level 1	NA	FALSE	FALSE	FALSE	NA	NA
Rhizobium brockwellii	FALSE	gram stain positive	aerobic	NA	NA	NA	biosafety level 1	NA	FALSE	FALSE	FALSE	NA	bacillus
Rhizobium johnstonii	FALSE	gram stain positive	aerobic	NA	NA	NA	biosafety level 1	NA	FALSE	FALSE	FALSE	NA	bacillus
Rhizobium beringeri	FALSE	gram stain positive	aerobic	NA	NA	NA	biosafety level 1	NA	FALSE	FALSE	FALSE	NA	bacillus
Stutzerimonas decontaminans	TRUE	gram stain negative	aerobic	FALSE	NA	NA	biosafety level 1	NA	NA	FALSE	FALSE	NA	bacillus
Corynebacterium tuscaniense	FALSE	gram stain positive	aerobic	FALSE	NA	NA	biosafety level 1	NA	NA	FALSE	FALSE	gamma	NA
Pseudomonas putida	TRUE	gram stain negative	aerobic	FALSE	TRUE	TRUE	biosafety level 2	NA	TRUE	FALSE	FALSE	NA	bacillus
Herminiimonas fonticola	TRUE	gram stain negative	aerobic	NA	NA	NA	biosafety level 1	NA	FALSE	FALSE	FALSE	NA	bacillus
Vibrio syngnathi	TRUE	gram stain negative	aerobic	FALSE	NA	TRUE	biosafety level 1	NA	FALSE	FALSE	FALSE	NA	bacillus
Aminobacter lissarensis	TRUE	gram stain negative	aerobic	FALSE	NA	NA	biosafety level 1	NA	NA	FALSE	FALSE	NA	bacillus
Micromonospora marina	FALSE	gram stain positive	aerobic	FALSE	NA	FALSE	biosafety level 1	NA	NA	FALSE	TRUE	NA	NA
Micromonospora krabiensis	FALSE	gram stain positive	aerobic	FALSE	NA	FALSE	biosafety level 1	NA	NA	FALSE	TRUE	NA	NA
Advenella kashmirensis	TRUE	gram stain negative	aerobic	FALSE	NA	NA	biosafety level 1	NA	FALSE	FALSE	FALSE	gamma	bacillus
Chryseobacterium taeanense	FALSE	gram stain negative	aerobic	FALSE	NA	FALSE	biosafety level 1	NA	FALSE	FALSE	FALSE	NA	NA
Bradyrhizobium tropiciagri	TRUE	gram stain negative	aerobic	FALSE	NA	FALSE	biosafety level 1	NA	NA	FALSE	FALSE	NA	bacillus
Phyllobacterium brassicacearum	TRUE	gram stain negative	aerobic	FALSE	NA	NA	biosafety level 1	NA	NA	FALSE	FALSE	NA	bacillus
Phyllobacterium bourgognense	TRUE	gram stain negative	aerobic	FALSE	NA	NA	biosafety level 1	NA	NA	FALSE	FALSE	NA	bacillus
Phyllobacterium leguminum	TRUE	gram stain negative	aerobic	FALSE	NA	NA	biosafety level 1	NA	NA	FALSE	FALSE	NA	bacillus
Mycolicibacterium aromaticivorans	FALSE	gram stain positive	aerobic	NA	NA	TRUE	biosafety level 1	NA	TRUE	FALSE	FALSE	NA	bacillus
Photobacterium kishitanii	TRUE	gram stain negative	aerobic	FALSE	NA	NA	biosafety level 1	NA	FALSE	FALSE	FALSE	NA	bacillus
Amycolatopsis orientalis	FALSE	gram stain positive	aerobic	FALSE	TRUE	FALSE	biosafety level 1	NA	NA	FALSE	TRUE	NA	NA
Amycolatopsis lurida	FALSE	gram stain positive	aerobic	FALSE	NA	FALSE	biosafety level 1	NA	NA	FALSE	TRUE	NA	NA
Mycolicibacterium phocaicum	FALSE	gram stain positive	aerobic	NA	NA	TRUE	biosafety level 2	NA	TRUE	FALSE	FALSE	NA	bacillus
Mycolicibacterium aubagnense	FALSE	gram stain positive	aerobic	NA	NA	TRUE	biosafety level 2	NA	TRUE	FALSE	FALSE	NA	bacillus
Staphylococcus croceilyticus	FALSE	gram stain positive	aerobic	FALSE	NA	TRUE	biosafety level 2	NA	TRUE	FALSE	FALSE	NA	NA
Streptomyces durmitorensis	FALSE	gram stain positive	aerobic	FALSE	NA	NA	biosafety level 1	NA	NA	FALSE	TRUE	NA	tail
Achromobacter denitrificans	TRUE	gram stain negative	aerobic	FALSE	NA	NA	biosafety level 2	NA	TRUE	FALSE	FALSE	gamma	bacillus
Gordonia soli	FALSE	gram stain positive	aerobic	FALSE	NA	FALSE	biosafety level 1	NA	FALSE	FALSE	FALSE	gamma	bacillus
Pseudomonas vranovensis	TRUE	gram stain negative	aerobic	FALSE	NA	TRUE	biosafety level 1	NA	NA	FALSE	FALSE	NA	bacillus
Pseudomonas moraviensis	TRUE	gram stain negative	aerobic	FALSE	NA	TRUE	biosafety level 1	NA	FALSE	FALSE	FALSE	gamma	bacillus
Pseudomonas simiae	TRUE	gram stain negative	aerobic	NA	NA	TRUE	biosafety level 2	NA	FALSE	NA	FALSE	NA	bacillus
Aeromonas tecta	TRUE	gram stain negative	aerobic	FALSE	NA	TRUE	biosafety level 1	NA	NA	FALSE	FALSE	gamma	bacillus
Dokdonia donghaensis	FALSE	gram stain negative	aerobic	TRUE	NA	FALSE	biosafety level 1	NA	FALSE	FALSE	FALSE	NA	bacillus
Streptomyces albidochromogenes	FALSE	gram stain positive	aerobic	FALSE	NA	FALSE	biosafety level 1	NA	FALSE	FALSE	TRUE	NA	tail
Rhodococcus globerulus	FALSE	gram stain positive	aerobic	TRUE	NA	FALSE	biosafety level 1	NA	FALSE	FALSE	FALSE	NA	bacillus
Staphylococcus saccharolyticus	FALSE	gram stain positive	anaerobic	FALSE	NA	TRUE	biosafety level 2	NA	TRUE	FALSE	FALSE	NA	NA
Bartonella grahamii	FALSE	gram stain negative	aerobic	FALSE	NA	TRUE	biosafety level 2	NA	TRUE	FALSE	FALSE	gamma	bacillus
Bartonella taylorii	FALSE	gram stain negative	aerobic	FALSE	NA	FALSE	biosafety level 2	NA	TRUE	FALSE	FALSE	gamma	bacillus
Bartonella vinsonii	FALSE	gram stain negative	aerobic	FALSE	NA	TRUE	biosafety level 2	NA	TRUE	FALSE	FALSE	gamma	bacillus
Neisseria perflava	FALSE	gram stain negative	aerobic	FALSE	NA	FALSE	biosafety level 1	NA	TRUE	FALSE	FALSE	gamma	NA
Pseudomonas viridiflava	TRUE	gram stain negative	aerobic	FALSE	NA	FALSE	biosafety level 1	NA	FALSE	TRUE	FALSE	NA	bacillus
Streptomyces tacrolimicus	FALSE	gram stain positive	aerobic	FALSE	NA	FALSE	biosafety level 1	NA	FALSE	FALSE	TRUE	NA	tail
Xenorhabdus indica	TRUE	gram stain negative	aerobic	FALSE	NA	TRUE	biosafety level 1	NA	NA	FALSE	FALSE	NA	bacillus
Providencia vermicola	FALSE	gram stain negative	aerobic	FALSE	NA	TRUE	biosafety level 1	NA	TRUE	FALSE	FALSE	NA	bacillus
Rhodococcus qingshengii	FALSE	gram stain positive	aerobic	TRUE	NA	FALSE	biosafety level 1	NA	FALSE	FALSE	FALSE	NA	bacillus
Brevibacterium casei	FALSE	gram stain positive	aerobic	FALSE	NA	FALSE	biosafety level 2	NA	FALSE	FALSE	FALSE	NA	NA
Amycolatopsis mediterranei	FALSE	gram stain positive	aerobic	FALSE	NA	FALSE	biosafety level 1	NA	FALSE	FALSE	TRUE	NA	NA
Microbacterium liquefaciens	FALSE	gram stain positive	aerobic	NA	NA	FALSE	biosafety level 1	NA	FALSE	FALSE	FALSE	NA	bacillus
Saccharothrix longispora	FALSE	gram stain positive	aerobic	FALSE	NA	NA	biosafety level 1	NA	NA	FALSE	TRUE	NA	bacillus
Geobacillus thermodenitrificans	TRUE	gram stain positive	aerobic	NA	NA	NA	biosafety level 1	NA	FALSE	FALSE	TRUE	NA	bacillus
Geobacillus thermoleovorans	TRUE	gram stain positive	facultatively anaerobic	NA	NA	NA	biosafety level 1	NA	FALSE	FALSE	TRUE	NA	bacillus
Leuconostoc citreum	FALSE	gram stain positive	NA	FALSE	NA	NA	biosafety level 1	NA	TRUE	FALSE	FALSE	beta	NA
Leuconostoc pseudomesenteroides	FALSE	gram stain positive	NA	FALSE	NA	NA	biosafety level 1	NA	FALSE	FALSE	FALSE	NA	coccus
Rickettsia bellii	FALSE	gram stain negative	aerobic	FALSE	NA	TRUE	biosafety level 2	NA	TRUE	FALSE	FALSE	NA	bacillus
Rickettsia montanensis	FALSE	gram stain negative	aerobic	FALSE	NA	TRUE	biosafety level 2	NA	TRUE	FALSE	FALSE	NA	bacillus
Rickettsia rhipicephali	FALSE	gram stain negative	aerobic	FALSE	NA	TRUE	biosafety level 2	NA	TRUE	FALSE	FALSE	NA	bacillus
Acidiphilium organovorum	TRUE	gram stain negative	aerobic	FALSE	NA	FALSE	biosafety level 1	NA	FALSE	FALSE	FALSE	NA	bacillus
Moraxella osloensis	FALSE	gram stain negative	aerobic	NA	NA	TRUE	biosafety level 2	NA	NA	FALSE	FALSE	gamma	NA
Nocardia kroppenstedtii	FALSE	gram stain positive	aerobic	FALSE	NA	TRUE	biosafety level 2	NA	TRUE	FALSE	TRUE	NA	bacillus
Mycolicibacter arupensis	FALSE	gram stain positive	aerobic	NA	NA	TRUE	biosafety level 2	NA	NA	FALSE	FALSE	NA	bacillus
Paenibacillus barengoltzii	TRUE	gram stain positive	aerobic	FALSE	NA	FALSE	biosafety level 1	NA	FALSE	FALSE	TRUE	NA	bacillus
Luteibacter yeojuensis	TRUE	gram stain negative	aerobic	FALSE	NA	NA	biosafety level 1	NA	NA	FALSE	FALSE	NA	bacillus
Herminiimonas aquatilis	TRUE	gram stain negative	aerobic	NA	NA	NA	biosafety level 1	NA	FALSE	FALSE	FALSE	NA	bacillus
Xanthomonas oryzae	TRUE	gram stain negative	aerobic	FALSE	NA	NA	biosafety level 1	NA	TRUE	TRUE	FALSE	NA	bacillus
Asticcacaulis benevestitus	TRUE	gram stain negative	aerobic	TRUE	NA	NA	biosafety level 1	NA	FALSE	FALSE	FALSE	NA	bacillus
Salinispora pacifica	FALSE	gram stain positive	aerobic	FALSE	NA	FALSE	biosafety level 1	NA	FALSE	FALSE	TRUE	NA	NA
Xenorhabdus vietnamensis	TRUE	gram stain negative	aerobic	FALSE	NA	TRUE	biosafety level 1	NA	TRUE	FALSE	FALSE	NA	bacillus
Xenorhabdus koppenhoeferi	TRUE	gram stain negative	aerobic	FALSE	NA	TRUE	biosafety level 1	NA	TRUE	FALSE	FALSE	NA	bacillus
Xenorhabdus miraniensis	TRUE	gram stain negative	aerobic	FALSE	NA	TRUE	biosafety level 1	NA	TRUE	FALSE	FALSE	NA	bacillus
Xenorhabdus mauleonii	TRUE	gram stain negative	aerobic	FALSE	NA	TRUE	biosafety level 1	NA	NA	FALSE	FALSE	NA	bacillus
Xenorhabdus hominickii	TRUE	gram stain negative	aerobic	FALSE	NA	TRUE	biosafety level 1	NA	TRUE	FALSE	FALSE	NA	bacillus
Nocardia gamkensis	FALSE	gram stain positive	aerobic	FALSE	NA	TRUE	NA	NA	TRUE	FALSE	TRUE	NA	bacillus
Mycolicibacter kumamotonensis	FALSE	gram stain positive	aerobic	NA	NA	TRUE	biosafety level 1	NA	NA	FALSE	FALSE	NA	bacillus
Nocardia ninae	FALSE	gram stain positive	aerobic	FALSE	NA	NA	biosafety level 1	NA	NA	FALSE	TRUE	NA	bacillus
Streptomyces griseoflavus	FALSE	gram stain positive	aerobic	FALSE	NA	FALSE	biosafety level 1	NA	FALSE	FALSE	TRUE	NA	tail
Micromonospora chokoriensis	FALSE	gram stain positive	aerobic	FALSE	NA	FALSE	biosafety level 1	NA	FALSE	FALSE	TRUE	NA	NA
Micromonospora coxensis	FALSE	gram stain positive	aerobic	FALSE	NA	FALSE	biosafety level 1	NA	NA	FALSE	TRUE	NA	NA
Rickettsia massiliae	FALSE	gram stain negative	aerobic	FALSE	NA	TRUE	biosafety level 2	NA	TRUE	FALSE	FALSE	NA	bacillus
Rickettsia parkeri	FALSE	gram stain negative	aerobic	FALSE	NA	TRUE	NA	NA	TRUE	TRUE	FALSE	NA	bacillus
Rickettsia sibirica	FALSE	gram stain negative	aerobic	FALSE	NA	TRUE	biosafety level 3	NA	TRUE	FALSE	FALSE	NA	bacillus
Nonomuraea candida	FALSE	gram stain positive	aerobic	FALSE	NA	NA	biosafety level 1	NA	NA	FALSE	TRUE	NA	bacillus
Microbacterium thalassium	FALSE	gram stain positive	aerobic	NA	NA	FALSE	biosafety level 1	NA	FALSE	FALSE	FALSE	NA	bacillus
Kaistia granuli	FALSE	gram stain negative	aerobic	FALSE	FALSE	FALSE	biosafety level 1	NA	FALSE	FALSE	FALSE	NA	bacillus
Kribbella ginsengisoli	FALSE	gram stain positive	aerobic	FALSE	NA	FALSE	biosafety level 1	NA	FALSE	FALSE	FALSE	NA	NA
Streptomyces gulbargensis	FALSE	gram stain positive	aerobic	FALSE	NA	FALSE	biosafety level 1	NA	FALSE	FALSE	TRUE	NA	tail
Streptomyces tritolerans	FALSE	gram stain positive	aerobic	FALSE	NA	FALSE	biosafety level 1	NA	FALSE	FALSE	TRUE	NA	tail
Microbacterium dextranolyticum	FALSE	gram stain positive	aerobic	NA	NA	FALSE	biosafety level 1	NA	FALSE	FALSE	FALSE	NA	bacillus
Mycobacterium genavense	FALSE	gram stain positive	aerobic	NA	NA	TRUE	biosafety level 2	NA	NA	FALSE	FALSE	NA	bacillus
Mycolicibacterium rhodesiae	FALSE	gram stain positive	aerobic	NA	NA	TRUE	biosafety level 1	NA	TRUE	FALSE	FALSE	NA	bacillus
Amycolatopsis azurea	FALSE	gram stain positive	aerobic	FALSE	NA	FALSE	biosafety level 1	NA	NA	FALSE	TRUE	NA	NA
Gordonia aichiensis	FALSE	gram stain positive	aerobic	FALSE	NA	FALSE	biosafety level 2	NA	FALSE	FALSE	FALSE	NA	bacillus
Gordonia amarae	FALSE	gram stain positive	aerobic	FALSE	NA	FALSE	biosafety level 1	NA	FALSE	FALSE	FALSE	NA	bacillus
Gordonia rubripertincta	FALSE	gram stain positive	aerobic	FALSE	NA	TRUE	biosafety level 1	NA	FALSE	FALSE	FALSE	NA	bacillus
Gordonia sputi	FALSE	gram stain positive	aerobic	FALSE	NA	FALSE	biosafety level 2	NA	FALSE	FALSE	FALSE	NA	bacillus
Sinorhizobium saheli	TRUE	gram stain negative	aerobic	FALSE	NA	NA	biosafety level 1	NA	NA	FALSE	FALSE	NA	bacillus
Halorubrum lipolyticum	FALSE	gram stain negative	aerobic	TRUE	NA	FALSE	biosafety level 1	NA	FALSE	FALSE	FALSE	NA	bacillus
Ideonella dechloratans	TRUE	gram stain negative	aerobic	FALSE	NA	NA	biosafety level 1	NA	NA	FALSE	FALSE	NA	bacillus
Mesobacillus thioparans	TRUE	gram stain positive	aerobic	FALSE	NA	NA	biosafety level 1	NA	NA	FALSE	TRUE	NA	bacillus
Mycolicibacterium pallens	FALSE	gram stain positive	aerobic	NA	NA	TRUE	biosafety level 1	NA	TRUE	FALSE	FALSE	NA	bacillus
Mycolicibacterium rutilum	FALSE	gram stain positive	aerobic	NA	NA	TRUE	NA	NA	TRUE	FALSE	FALSE	NA	bacillus
Streptomyces malachitospinus	FALSE	gram stain positive	aerobic	FALSE	NA	FALSE	biosafety level 1	NA	FALSE	FALSE	TRUE	NA	tail
Nocardiopsis terrae	FALSE	gram stain positive	aerobic	TRUE	NA	FALSE	biosafety level 1	NA	NA	FALSE	TRUE	NA	NA
Isoptericola dokdonensis	FALSE	gram stain positive	aerobic	FALSE	NA	FALSE	biosafety level 1	NA	FALSE	FALSE	FALSE	NA	NA
Nocardia farcinica	FALSE	gram stain positive	aerobic	FALSE	TRUE	TRUE	biosafety level 2	NA	TRUE	FALSE	TRUE	NA	bacillus
Nocardia nova	FALSE	gram stain positive	aerobic	FALSE	NA	TRUE	biosafety level 2	NA	NA	FALSE	TRUE	NA	bacillus
Nocardia transvalensis	FALSE	gram stain positive	aerobic	FALSE	NA	NA	biosafety level 2	NA	TRUE	FALSE	TRUE	NA	bacillus
Streptomyces pluricolorescens	FALSE	gram stain positive	aerobic	NA	NA	FALSE	biosafety level 1	NA	FALSE	FALSE	TRUE	NA	tail
Nonomuraea helvata	FALSE	gram stain positive	aerobic	FALSE	NA	NA	biosafety level 1	NA	NA	FALSE	TRUE	NA	bacillus
Sinorhizobium mexicanum	TRUE	gram stain negative	aerobic	FALSE	NA	NA	biosafety level 1	NA	NA	FALSE	FALSE	NA	bacillus
Corynebacterium pseudodiphtheriticum	FALSE	gram stain positive	aerobic	FALSE	NA	FALSE	biosafety level 2	NA	FALSE	FALSE	FALSE	NA	NA
Enterococcus casseliflavus	FALSE	gram stain positive	NA	NA	NA	FALSE	biosafety level 2	NA	TRUE	TRUE	FALSE	NA	coccus
Rickettsia honei	FALSE	gram stain negative	aerobic	FALSE	NA	TRUE	NA	NA	FALSE	FALSE	FALSE	NA	bacillus
Rhodococcus opacus	FALSE	gram stain positive	aerobic	NA	NA	FALSE	biosafety level 1	NA	FALSE	FALSE	FALSE	NA	bacillus
Sinorhizobium fredii	TRUE	gram stain negative	aerobic	FALSE	NA	NA	biosafety level 1	NA	TRUE	FALSE	FALSE	NA	bacillus
Methanolobus taylorii	FALSE	gram stain negative	anaerobic	FALSE	NA	NA	biosafety level 1	NA	FALSE	FALSE	NA	NA	coccus
Methanosarcina siciliae	FALSE	NA	anaerobic	FALSE	NA	FALSE	biosafety level 1	NA	FALSE	FALSE	NA	NA	coccus
Mesorhizobium loti	TRUE	gram stain negative	aerobic	FALSE	NA	NA	biosafety level 1	NA	TRUE	FALSE	FALSE	NA	bacillus
Lacticaseibacillus camelliae	FALSE	gram stain positive	facultatively anaerobic	NA	NA	NA	biosafety level 1	NA	TRUE	FALSE	FALSE	NA	bacillus
Sinorhizobium meliloti	TRUE	gram stain negative	aerobic	FALSE	NA	FALSE	biosafety level 1	NA	TRUE	FALSE	FALSE	NA	bacillus
Trichococcus patagoniensis	FALSE	gram stain positive	anaerobic	FALSE	NA	NA	biosafety level 1	NA	NA	FALSE	FALSE	NA	coccus
Corynebacterium accolens	FALSE	gram stain positive	aerobic	FALSE	NA	FALSE	biosafety level 2	NA	TRUE	FALSE	FALSE	NA	bacillus
Corynebacterium minutissimum	FALSE	gram stain positive	aerobic	FALSE	NA	NA	biosafety level 2	NA	NA	FALSE	FALSE	gamma	bacillus
Rhodococcus coprophilus	FALSE	gram stain positive	aerobic	TRUE	NA	FALSE	biosafety level 1	NA	FALSE	FALSE	FALSE	NA	bacillus
Rhodococcus marinonascens	FALSE	gram stain positive	aerobic	TRUE	NA	FALSE	biosafety level 1	NA	FALSE	FALSE	FALSE	NA	bacillus
Paraburkholderia ferrariae	TRUE	gram stain negative	aerobic	FALSE	NA	NA	biosafety level 1	NA	NA	FALSE	FALSE	gamma	NA
Flavobacterium glaciei	FALSE	gram stain negative	aerobic	TRUE	NA	TRUE	biosafety level 1	NA	NA	FALSE	FALSE	NA	bacillus
Mycobacterium seoulense	FALSE	gram stain positive	aerobic	NA	NA	TRUE	biosafety level 1	NA	TRUE	FALSE	FALSE	NA	bacillus
Mycolicibacter senuensis	FALSE	gram stain positive	aerobic	NA	NA	TRUE	biosafety level 1	NA	NA	FALSE	FALSE	NA	bacillus
Mycolicibacterium crocinum	FALSE	gram stain positive	aerobic	NA	NA	TRUE	biosafety level 1	NA	TRUE	FALSE	FALSE	NA	bacillus
Lentilactobacillus parafarraginis	FALSE	gram stain positive	aerobic	FALSE	NA	FALSE	biosafety level 1	NA	FALSE	FALSE	FALSE	NA	bacillus
Terriglobus roseus	FALSE	gram stain negative	aerobic	TRUE	NA	FALSE	biosafety level 1	NA	FALSE	FALSE	FALSE	NA	bacillus
Bhargavaea cecembensis	FALSE	gram stain positive	aerobic	FALSE	NA	NA	biosafety level 1	NA	FALSE	FALSE	FALSE	NA	bacillus
Pseudoalteromonas arctica	TRUE	gram stain negative	aerobic	TRUE	NA	TRUE	biosafety level 1	NA	FALSE	FALSE	FALSE	gamma	bacillus
Clostridium combesii	TRUE	gram stain positive	anaerobic	FALSE	NA	TRUE	biosafety level 2	NA	TRUE	FALSE	TRUE	NA	bacillus
Anaerobutyricum hallii	FALSE	gram stain positive	anaerobic	FALSE	FALSE	FALSE	biosafety level 1	NA	FALSE	FALSE	NA	NA	NA
Paraglaciecola agarilytica	TRUE	gram stain negative	aerobic	TRUE	NA	NA	biosafety level 1	NA	FALSE	NA	FALSE	NA	bacillus
Pseudomonas reinekei	TRUE	gram stain negative	aerobic	FALSE	NA	NA	biosafety level 1	NA	FALSE	FALSE	FALSE	gamma	bacillus
Pseudomonas moorei	TRUE	gram stain negative	aerobic	FALSE	NA	NA	biosafety level 1	NA	FALSE	FALSE	FALSE	gamma	bacillus
Pseudomonas mohnii	TRUE	gram stain negative	aerobic	FALSE	NA	NA	biosafety level 1	NA	FALSE	FALSE	FALSE	gamma	bacillus
Rhizobium phaseoli	TRUE	gram stain negative	aerobic	NA	NA	NA	biosafety level 1	NA	FALSE	FALSE	FALSE	gamma	bacillus
Haloarcula amylolytica	FALSE	gram stain negative	aerobic	TRUE	NA	FALSE	biosafety level 1	NA	FALSE	FALSE	NA	NA	NA
Mycolicibacterium duvalii	FALSE	gram stain positive	aerobic	NA	NA	TRUE	biosafety level 1	NA	TRUE	FALSE	FALSE	NA	bacillus
Mycolicibacterium moriokaense	FALSE	gram stain positive	aerobic	NA	NA	TRUE	biosafety level 1	NA	TRUE	FALSE	FALSE	NA	bacillus
Mycolicibacterium parafortuitum	FALSE	gram stain positive	aerobic	NA	NA	TRUE	biosafety level 1	NA	TRUE	FALSE	FALSE	NA	bacillus
Mycolicibacterium porcinum	FALSE	gram stain positive	aerobic	NA	NA	TRUE	biosafety level 2	NA	TRUE	FALSE	FALSE	NA	bacillus
Mycolicibacterium poriferae	FALSE	gram stain positive	aerobic	NA	NA	TRUE	biosafety level 1	NA	TRUE	FALSE	FALSE	NA	bacillus
Mycolicibacterium tokaiense	FALSE	gram stain positive	aerobic	NA	NA	TRUE	biosafety level 1	NA	TRUE	FALSE	FALSE	NA	bacillus
Mesorhizobium tianshanense	TRUE	gram stain negative	aerobic	FALSE	NA	NA	biosafety level 1	NA	TRUE	FALSE	FALSE	NA	bacillus
Mycobacterium shinjukuense	FALSE	gram stain positive	aerobic	NA	NA	TRUE	biosafety level 2	NA	TRUE	FALSE	FALSE	NA	bacillus
Streptomyces nodosus	FALSE	gram stain positive	aerobic	FALSE	NA	NA	biosafety level 1	NA	NA	FALSE	TRUE	NA	tail
Stenotrophomonas maltophilia	FALSE	gram stain negative	aerobic	NA	NA	TRUE	biosafety level 2	NA	TRUE	TRUE	FALSE	NA	bacillus
Legionella tucsonensis	TRUE	gram stain negative	aerobic	FALSE	NA	NA	biosafety level 2	NA	NA	FALSE	FALSE	NA	bacillus
Gordonia hydrophobica	FALSE	gram stain positive	aerobic	FALSE	NA	FALSE	biosafety level 1	NA	FALSE	FALSE	FALSE	NA	bacillus
Xenorhabdus poinarii	TRUE	gram stain negative	aerobic	FALSE	NA	TRUE	biosafety level 1	NA	NA	FALSE	FALSE	NA	bacillus
Xenorhabdus beddingii	TRUE	gram stain negative	aerobic	FALSE	NA	TRUE	biosafety level 1	NA	NA	FALSE	FALSE	NA	bacillus
Sphingomonas mali	TRUE	gram stain negative	aerobic	FALSE	NA	FALSE	biosafety level 1	NA	FALSE	NA	FALSE	NA	bacillus
Sphingomonas pruni	TRUE	gram stain negative	aerobic	FALSE	NA	FALSE	biosafety level 1	NA	FALSE	NA	FALSE	NA	bacillus
Thiomonas thermosulfata	TRUE	gram stain negative	aerobic	FALSE	NA	NA	biosafety level 1	NA	FALSE	FALSE	FALSE	NA	bacillus
Gordonia malaquae	FALSE	gram stain positive	aerobic	FALSE	NA	FALSE	biosafety level 1	NA	FALSE	FALSE	FALSE	NA	bacillus
Mesorhizobium tarimense	TRUE	gram stain negative	aerobic	FALSE	NA	NA	biosafety level 1	NA	TRUE	FALSE	FALSE	NA	bacillus
Mesorhizobium gobiense	TRUE	gram stain negative	aerobic	FALSE	NA	NA	biosafety level 1	NA	TRUE	FALSE	FALSE	NA	bacillus
Kaistia geumhonensis	FALSE	gram stain negative	aerobic	FALSE	NA	NA	biosafety level 1	NA	NA	FALSE	FALSE	NA	bacillus
Vibrio comitans	FALSE	gram stain negative	aerobic	FALSE	NA	NA	biosafety level 1	NA	FALSE	FALSE	FALSE	NA	bacillus
Halorubrum halophilum	FALSE	gram stain negative	aerobic	TRUE	NA	FALSE	biosafety level 1	NA	FALSE	FALSE	FALSE	NA	bacillus
Brachybacterium zhongshanense	FALSE	gram stain positive	aerobic	FALSE	NA	NA	biosafety level 1	NA	FALSE	FALSE	FALSE	NA	NA
Gordonia lacunae	FALSE	gram stain positive	aerobic	FALSE	NA	FALSE	biosafety level 1	NA	FALSE	FALSE	FALSE	gamma	bacillus
Burkholderia plantarii	TRUE	gram stain negative	aerobic	FALSE	NA	NA	biosafety level 1	NA	TRUE	TRUE	FALSE	gamma	bacillus
Marinobacterium rhizophilum	TRUE	gram stain negative	aerobic	TRUE	NA	NA	biosafety level 1	NA	FALSE	FALSE	FALSE	NA	NA
Microbacterium marinum	FALSE	gram stain positive	aerobic	FALSE	NA	NA	biosafety level 1	NA	FALSE	FALSE	FALSE	NA	NA
Kaistella haifensis	FALSE	gram stain negative	aerobic	FALSE	NA	NA	biosafety level 1	NA	NA	FALSE	FALSE	NA	bacillus
Streptomyces acidiscabies	FALSE	gram stain positive	aerobic	FALSE	NA	FALSE	biosafety level 1	NA	FALSE	TRUE	TRUE	NA	tail
Streptomyces diastatochromogenes	FALSE	gram stain positive	aerobic	FALSE	NA	FALSE	biosafety level 1	NA	NA	TRUE	TRUE	NA	tail
Streptomyces eurythermus	FALSE	gram stain positive	aerobic	FALSE	NA	FALSE	biosafety level 1	NA	FALSE	FALSE	TRUE	NA	tail
Streptomyces neyagawaensis	FALSE	gram stain positive	aerobic	FALSE	NA	FALSE	biosafety level 1	NA	FALSE	TRUE	TRUE	NA	tail
Mesorhizobium tamadayense	TRUE	gram stain negative	aerobic	FALSE	NA	NA	biosafety level 1	NA	TRUE	FALSE	FALSE	NA	bacillus
Thiomonas arsenitoxydans	TRUE	gram stain negative	aerobic	FALSE	NA	FALSE	biosafety level 1	NA	FALSE	FALSE	FALSE	NA	bacillus
Streptomyces collinus	FALSE	gram stain positive	aerobic	FALSE	NA	FALSE	biosafety level 1	NA	FALSE	FALSE	TRUE	NA	tail
Corynebacterium argentoratense	FALSE	gram stain positive	aerobic	FALSE	NA	NA	biosafety level 1	NA	TRUE	FALSE	FALSE	gamma	bacillus
Mammaliicoccus lentus	FALSE	gram stain positive	aerobic	FALSE	NA	TRUE	biosafety level 1	NA	TRUE	FALSE	FALSE	NA	coccus
Trichococcus pasteurii	FALSE	gram stain positive	aerobic	FALSE	NA	NA	biosafety level 1	NA	NA	FALSE	FALSE	NA	coccus
Mycolicibacterium setense	FALSE	gram stain positive	aerobic	NA	NA	TRUE	biosafety level 2	NA	TRUE	FALSE	FALSE	NA	bacillus
Rhizobacter dauci	TRUE	gram stain negative	aerobic	NA	NA	NA	biosafety level 1	NA	FALSE	FALSE	FALSE	NA	bacillus
Sphingobium rhizovicinum	FALSE	gram stain negative	aerobic	FALSE	NA	NA	biosafety level 1	NA	NA	FALSE	FALSE	NA	bacillus
Mycolicibacterium peregrinum	FALSE	gram stain positive	aerobic	NA	NA	TRUE	biosafety level 2	NA	TRUE	FALSE	FALSE	NA	bacillus
Kutzneria albida	FALSE	gram stain positive	aerobic	FALSE	NA	NA	biosafety level 1	NA	NA	FALSE	TRUE	NA	bacillus
Franconibacter pulveris	TRUE	gram stain negative	aerobic	FALSE	NA	NA	biosafety level 1	NA	TRUE	NA	FALSE	NA	bacillus
Novacetimonas hansenii	FALSE	gram stain negative	aerobic	FALSE	NA	FALSE	biosafety level 1	NA	FALSE	FALSE	FALSE	NA	NA
Mesorhizobium mediterraneum	TRUE	gram stain negative	aerobic	FALSE	NA	NA	biosafety level 1	NA	TRUE	FALSE	FALSE	NA	bacillus
Pseudoalteromonas undina	TRUE	gram stain negative	aerobic	FALSE	NA	TRUE	biosafety level 1	NA	FALSE	FALSE	FALSE	NA	bacillus
Shewanella benthica	TRUE	gram stain negative	facultatively anaerobic	TRUE	NA	NA	biosafety level 1	NA	FALSE	FALSE	FALSE	NA	bacillus
Promicromonospora citrea	FALSE	gram stain positive	aerobic	FALSE	NA	FALSE	biosafety level 1	NA	NA	FALSE	FALSE	NA	NA
Streptomyces wedmorensis	FALSE	gram stain positive	aerobic	FALSE	NA	FALSE	biosafety level 1	NA	FALSE	FALSE	TRUE	NA	tail
Corynebacterium amycolatum	FALSE	gram stain positive	aerobic	FALSE	NA	FALSE	biosafety level 2	NA	FALSE	FALSE	FALSE	NA	NA
Prescottella equi	FALSE	gram stain positive	aerobic	FALSE	NA	TRUE	biosafety level 2	NA	TRUE	FALSE	FALSE	NA	bacillus
Rhodococcus zopfii	FALSE	gram stain positive	aerobic	TRUE	NA	FALSE	biosafety level 1	NA	FALSE	FALSE	FALSE	NA	bacillus
Bradyrhizobium liaoningense	TRUE	gram stain negative	aerobic	FALSE	NA	FALSE	biosafety level 1	NA	FALSE	FALSE	FALSE	NA	bacillus
Aeromonas bivalvium	TRUE	gram stain negative	aerobic	FALSE	NA	TRUE	biosafety level 1	NA	NA	FALSE	FALSE	gamma	bacillus
Mycobacterium conspicuum	FALSE	gram stain positive	aerobic	NA	NA	TRUE	biosafety level 2	NA	TRUE	FALSE	FALSE	NA	bacillus
Paenibacillus provencensis	TRUE	gram stain positive	aerobic	FALSE	NA	NA	biosafety level 1	NA	NA	FALSE	TRUE	NA	bacillus
Bradyrhizobium iriomotense	TRUE	gram stain negative	aerobic	FALSE	NA	FALSE	biosafety level 1	NA	FALSE	FALSE	FALSE	NA	bacillus
Xanthomonas perforans	TRUE	gram stain negative	aerobic	FALSE	NA	NA	biosafety level 1	NA	TRUE	TRUE	FALSE	NA	bacillus
Legionella pneumophila	TRUE	gram stain negative	aerobic	FALSE	TRUE	TRUE	biosafety level 1	NA	TRUE	FALSE	FALSE	NA	bacillus
Vibrio celticus	TRUE	gram stain negative	aerobic	FALSE	NA	TRUE	biosafety level 1	NA	FALSE	FALSE	FALSE	NA	bacillus
Vibrio artabrorum	TRUE	gram stain negative	aerobic	FALSE	NA	TRUE	biosafety level 1	NA	FALSE	FALSE	FALSE	NA	bacillus
Rhodococcus wratislaviensis	FALSE	gram stain positive	aerobic	TRUE	NA	FALSE	biosafety level 1	NA	FALSE	FALSE	NA	NA	bacillus
Legionella longbeachae	TRUE	gram stain negative	aerobic	FALSE	FALSE	TRUE	biosafety level 2	NA	TRUE	FALSE	FALSE	NA	bacillus
Legionella parisiensis	TRUE	gram stain negative	aerobic	FALSE	NA	TRUE	biosafety level 1	NA	NA	FALSE	FALSE	NA	bacillus
Mycolicibacterium conceptionense	FALSE	gram stain positive	aerobic	NA	NA	TRUE	biosafety level 1	NA	TRUE	FALSE	FALSE	NA	bacillus
Rickettsia aeschlimannii	FALSE	gram stain negative	aerobic	FALSE	NA	TRUE	biosafety level 2	NA	TRUE	FALSE	FALSE	NA	bacillus
Actinomadura bangladeshensis	FALSE	gram stain positive	aerobic	FALSE	NA	NA	biosafety level 1	NA	FALSE	FALSE	TRUE	NA	bacillus
Actinomadura chokoriensis	FALSE	gram stain positive	aerobic	FALSE	NA	NA	biosafety level 1	NA	NA	FALSE	TRUE	NA	bacillus
Brevibacillus borstelensis	TRUE	gram stain positive	aerobic	TRUE	NA	NA	biosafety level 1	NA	FALSE	FALSE	TRUE	NA	NA
Micrococcus endophyticus	FALSE	gram stain positive	aerobic	NA	NA	NA	biosafety level 1	NA	FALSE	FALSE	FALSE	NA	coccus
Xanthomonas euvesicatoria	TRUE	gram stain negative	aerobic	FALSE	NA	NA	biosafety level 1	NA	TRUE	TRUE	FALSE	NA	bacillus
Saccharibacillus kuerlensis	TRUE	gram stain positive	NA	FALSE	NA	FALSE	biosafety level 1	NA	FALSE	FALSE	TRUE	NA	NA
Staphylococcus pasteuri	FALSE	gram stain positive	aerobic	FALSE	NA	TRUE	biosafety level 2	NA	TRUE	FALSE	FALSE	NA	NA
Nocardia pseudobrasiliensis	FALSE	gram stain positive	aerobic	FALSE	NA	TRUE	biosafety level 1	NA	NA	FALSE	TRUE	NA	bacillus
Legionella steigerwaltii	TRUE	gram stain negative	aerobic	FALSE	NA	TRUE	biosafety level 1	NA	NA	FALSE	FALSE	NA	bacillus
Mesorhizobium shangrilense	TRUE	gram stain negative	aerobic	FALSE	NA	NA	biosafety level 1	NA	TRUE	FALSE	FALSE	NA	bacillus
Staphylococcus chromogenes	FALSE	gram stain positive	aerobic	FALSE	NA	TRUE	biosafety level 2	NA	TRUE	FALSE	FALSE	NA	NA
Staphylococcus felis	FALSE	gram stain positive	aerobic	FALSE	NA	TRUE	biosafety level 2	NA	TRUE	FALSE	FALSE	NA	NA
Actinomadura citrea	FALSE	gram stain positive	aerobic	FALSE	NA	NA	biosafety level 1	NA	NA	FALSE	TRUE	NA	bacillus
Actinomadura luteofluorescens	FALSE	gram stain positive	aerobic	FALSE	NA	NA	biosafety level 1	NA	NA	FALSE	TRUE	NA	bacillus
Actinomadura macra	FALSE	gram stain positive	aerobic	FALSE	NA	NA	biosafety level 1	NA	NA	FALSE	TRUE	NA	bacillus
Nonomuraea africana	FALSE	gram stain positive	aerobic	FALSE	NA	NA	biosafety level 1	NA	NA	FALSE	TRUE	NA	bacillus
Nonomuraea angiospora	FALSE	gram stain positive	aerobic	FALSE	NA	NA	biosafety level 1	NA	NA	FALSE	TRUE	NA	bacillus
Nonomuraea polychroma	FALSE	gram stain positive	aerobic	FALSE	NA	NA	biosafety level 1	NA	NA	FALSE	TRUE	NA	bacillus
Nonomuraea recticatena	FALSE	gram stain positive	aerobic	FALSE	NA	NA	biosafety level 1	NA	NA	FALSE	TRUE	NA	bacillus
Nonomuraea roseola	FALSE	gram stain positive	aerobic	FALSE	NA	NA	biosafety level 1	NA	NA	FALSE	TRUE	NA	bacillus
Nonomuraea rubra	FALSE	gram stain positive	aerobic	FALSE	NA	NA	biosafety level 1	NA	NA	FALSE	TRUE	NA	bacillus
Nonomuraea salmonea	FALSE	gram stain positive	aerobic	FALSE	NA	NA	biosafety level 1	NA	NA	FALSE	TRUE	NA	bacillus
Weissella hellenica	FALSE	gram stain positive	aerobic	TRUE	NA	FALSE	biosafety level 1	NA	NA	FALSE	FALSE	NA	NA
Bordetella flabilis	TRUE	gram stain negative	aerobic	FALSE	NA	TRUE	NA	NA	TRUE	FALSE	FALSE	gamma	bacillus
Bordetella bronchialis	TRUE	gram stain negative	aerobic	FALSE	NA	TRUE	NA	NA	TRUE	FALSE	FALSE	gamma	bacillus
Fluoribacter gormanii	TRUE	gram stain negative	aerobic	FALSE	NA	NA	biosafety level 2	NA	NA	FALSE	FALSE	NA	bacillus
Parabacteroides merdae	FALSE	gram stain positive	anaerobic	FALSE	NA	NA	biosafety level 1	NA	TRUE	FALSE	FALSE	NA	bacillus
Pannonibacter indicus	TRUE	gram stain negative	aerobic	NA	NA	NA	biosafety level 1	NA	FALSE	FALSE	FALSE	NA	bacillus
Pseudomonas nitroreducens	TRUE	gram stain negative	aerobic	FALSE	FALSE	FALSE	biosafety level 1	NA	FALSE	FALSE	FALSE	NA	NA
Rickettsia hoogstraalii	FALSE	gram stain negative	aerobic	FALSE	NA	TRUE	biosafety level 2	NA	TRUE	FALSE	FALSE	NA	bacillus
Aquamicrobium ahrensii	TRUE	gram stain negative	aerobic	FALSE	NA	NA	biosafety level 1	NA	NA	FALSE	FALSE	NA	bacillus
Acinetobacter baumannii	FALSE	gram stain negative	aerobic	FALSE	NA	TRUE	biosafety level 2	NA	TRUE	FALSE	FALSE	gamma	bacillus
Mycobacterium angelicum	FALSE	gram stain positive	aerobic	NA	NA	TRUE	biosafety level 2	NA	TRUE	FALSE	FALSE	NA	bacillus
Nocardia altamirensis	FALSE	gram stain positive	aerobic	FALSE	NA	TRUE	biosafety level 1	NA	TRUE	FALSE	TRUE	NA	bacillus
Pantoea eucrina	TRUE	gram stain negative	aerobic	FALSE	NA	NA	biosafety level 2	NA	TRUE	TRUE	FALSE	NA	bacillus
Pantoea brenneri	TRUE	gram stain negative	NA	FALSE	NA	TRUE	biosafety level 2	NA	TRUE	TRUE	FALSE	NA	bacillus
Pantoea septica	TRUE	gram stain negative	aerobic	FALSE	NA	TRUE	biosafety level 2	NA	TRUE	TRUE	FALSE	NA	bacillus
Pantoea conspicua	TRUE	gram stain negative	NA	FALSE	NA	TRUE	biosafety level 1	NA	TRUE	TRUE	FALSE	NA	bacillus
Limosilactobacillus panis	FALSE	gram stain positive	anaerobic	FALSE	NA	FALSE	biosafety level 1	NA	TRUE	FALSE	FALSE	NA	NA
Mesorhizobium camelthorni	TRUE	gram stain negative	aerobic	FALSE	NA	NA	biosafety level 1	NA	NA	FALSE	FALSE	NA	bacillus
Rickettsia peacockii	FALSE	gram stain negative	aerobic	FALSE	NA	FALSE	NA	NA	TRUE	FALSE	FALSE	NA	bacillus
Lactobacillus crispatus	FALSE	gram stain positive	facultatively anaerobic	NA	NA	NA	biosafety level 1	NA	TRUE	FALSE	FALSE	NA	bacillus
Borreliella carolinensis	TRUE	gram stain negative	aerobic	FALSE	NA	TRUE	biosafety level 1	NA	TRUE	FALSE	NA	NA	spirillum
Mycobacterium triplex	FALSE	gram stain positive	aerobic	NA	NA	TRUE	biosafety level 2	NA	NA	FALSE	FALSE	NA	bacillus
Brachybacterium conglomeratum	FALSE	gram stain positive	aerobic	FALSE	NA	FALSE	biosafety level 1	NA	FALSE	FALSE	FALSE	NA	NA
Micromonospora aurantiaca	FALSE	gram stain positive	aerobic	FALSE	NA	FALSE	biosafety level 1	NA	TRUE	FALSE	TRUE	NA	NA
Micromonospora carbonacea	FALSE	gram stain positive	aerobic	FALSE	NA	FALSE	biosafety level 1	NA	NA	FALSE	TRUE	NA	NA
Micromonospora halophytica	FALSE	gram stain positive	aerobic	FALSE	NA	FALSE	biosafety level 1	NA	NA	FALSE	TRUE	NA	NA
Micromonospora purpureochromogenes	FALSE	gram stain positive	aerobic	FALSE	NA	FALSE	biosafety level 1	NA	NA	FALSE	TRUE	NA	NA
Pseudomonas fulva	TRUE	gram stain negative	aerobic	FALSE	FALSE	FALSE	biosafety level 1	NA	TRUE	FALSE	FALSE	NA	bacillus
Borreliella americana	TRUE	gram stain negative	aerobic	FALSE	NA	TRUE	biosafety level 1	NA	TRUE	FALSE	NA	NA	spirillum
Pseudomonas straminea	TRUE	gram stain negative	aerobic	FALSE	NA	NA	biosafety level 1	NA	NA	FALSE	FALSE	NA	bacillus
Pseudomonas taetrolens	TRUE	gram stain negative	aerobic	NA	NA	NA	biosafety level 1	NA	FALSE	FALSE	FALSE	gamma	bacillus
Pseudomonas oryzihabitans	TRUE	gram stain negative	aerobic	FALSE	NA	NA	biosafety level 1	NA	FALSE	FALSE	FALSE	NA	bacillus
Serratia fonticola	TRUE	gram stain negative	NA	FALSE	NA	TRUE	biosafety level 1	NA	TRUE	TRUE	FALSE	NA	bacillus
Vibrio cyclitrophicus	TRUE	gram stain negative	NA	FALSE	NA	TRUE	biosafety level 1	NA	FALSE	FALSE	FALSE	NA	bacillus
Kutzneria viridogrisea	FALSE	gram stain positive	aerobic	FALSE	NA	NA	biosafety level 1	NA	NA	FALSE	TRUE	NA	bacillus
Sphaerotilus mobilis	TRUE	gram stain negative	aerobic	FALSE	NA	NA	biosafety level 1	NA	FALSE	FALSE	FALSE	NA	bacillus
Bartonella rattaustraliani	FALSE	gram stain negative	aerobic	FALSE	NA	FALSE	biosafety level 2	NA	FALSE	FALSE	FALSE	gamma	bacillus
Lentilactobacillus kisonensis	FALSE	gram stain positive	aerobic	FALSE	FALSE	FALSE	biosafety level 1	NA	FALSE	FALSE	FALSE	NA	bacillus
Lentilactobacillus rapi	FALSE	gram stain positive	aerobic	FALSE	NA	FALSE	biosafety level 1	NA	NA	FALSE	FALSE	NA	bacillus
Burkholderia lata	TRUE	gram stain negative	aerobic	FALSE	TRUE	FALSE	biosafety level 1	NA	TRUE	FALSE	FALSE	gamma	bacillus
Acinetobacter pittii	FALSE	gram stain negative	aerobic	FALSE	NA	NA	biosafety level 2	NA	NA	FALSE	FALSE	NA	bacillus
Neisseria flavescens	FALSE	gram stain negative	aerobic	FALSE	NA	FALSE	biosafety level 2	NA	TRUE	FALSE	FALSE	gamma	NA
Pseudomonas anuradhapurensis	TRUE	gram stain negative	aerobic	FALSE	NA	TRUE	biosafety level 1	NA	FALSE	FALSE	FALSE	NA	bacillus
Pseudomonas oryzicola	TRUE	gram stain negative	aerobic	FALSE	NA	TRUE	biosafety level 1	NA	FALSE	FALSE	FALSE	NA	bacillus
Pseudomonas kurunegalensis	TRUE	gram stain negative	aerobic	FALSE	NA	NA	biosafety level 1	NA	FALSE	FALSE	FALSE	NA	bacillus
Pseudomonas promysalinigenes	TRUE	gram stain negative	aerobic	FALSE	NA	NA	biosafety level 1	NA	FALSE	FALSE	FALSE	NA	bacillus
Xanthomonas fragariae	TRUE	gram stain negative	aerobic	FALSE	NA	NA	biosafety level 1	NA	FALSE	TRUE	FALSE	NA	bacillus
Mycobacterium riyadhense	FALSE	gram stain positive	aerobic	NA	NA	TRUE	biosafety level 1	NA	TRUE	FALSE	FALSE	NA	bacillus
Neisseria meningitidis	FALSE	gram stain negative	aerobic	FALSE	TRUE	FALSE	biosafety level 2	NA	TRUE	FALSE	FALSE	gamma	coccus
Mycobacterium kyorinense	FALSE	gram stain positive	aerobic	NA	NA	TRUE	biosafety level 2	NA	NA	FALSE	FALSE	NA	bacillus
Burkholderia latens	TRUE	gram stain negative	aerobic	FALSE	NA	NA	biosafety level 2	NA	NA	NA	FALSE	gamma	bacillus
Burkholderia contaminans	TRUE	gram stain negative	aerobic	FALSE	NA	NA	biosafety level 2	NA	TRUE	FALSE	FALSE	gamma	bacillus
Campylobacter peloridis	TRUE	gram stain negative	aerobic	NA	NA	NA	biosafety level 1	NA	NA	FALSE	FALSE	gamma	spirillum
Burkholderia metallica	TRUE	gram stain negative	aerobic	FALSE	NA	NA	biosafety level 2	NA	TRUE	FALSE	FALSE	gamma	bacillus
Burkholderia arboris	TRUE	gram stain negative	aerobic	FALSE	NA	NA	biosafety level 2	NA	TRUE	FALSE	FALSE	beta	bacillus
Novosphingobium aromaticivorans	FALSE	gram stain negative	aerobic	NA	NA	NA	biosafety level 1	NA	FALSE	FALSE	FALSE	NA	bacillus
Pseudomonas chengduensis	TRUE	gram stain negative	aerobic	NA	NA	FALSE	biosafety level 1	NA	FALSE	FALSE	FALSE	NA	bacillus
Marinobacterium stanieri	TRUE	gram stain negative	aerobic	TRUE	NA	NA	biosafety level 1	NA	FALSE	FALSE	FALSE	NA	bacillus
Neisseria animalis	FALSE	gram stain negative	aerobic	FALSE	NA	NA	biosafety level 1	NA	NA	FALSE	FALSE	gamma	bacillus
Neisseria canis	FALSE	gram stain negative	aerobic	FALSE	NA	NA	biosafety level 1	NA	NA	FALSE	FALSE	gamma	bacillus
Campylobacter subantarcticus	TRUE	gram stain negative	aerobic	NA	NA	TRUE	biosafety level 1	NA	NA	FALSE	FALSE	gamma	spirillum
Nocardiopsis sinuspersici	FALSE	gram stain positive	aerobic	TRUE	NA	FALSE	biosafety level 1	NA	NA	FALSE	TRUE	NA	NA
Rhizobium tibeticum	FALSE	gram stain negative	aerobic	NA	NA	NA	biosafety level 1	NA	NA	FALSE	FALSE	gamma	bacillus
Rhizobium sullae	TRUE	gram stain negative	aerobic	NA	NA	NA	biosafety level 1	NA	FALSE	FALSE	FALSE	gamma	bacillus
Actinopolymorpha cephalotaxi	FALSE	gram stain positive	aerobic	FALSE	NA	FALSE	biosafety level 1	NA	NA	FALSE	FALSE	NA	NA
Rhizobium herbae	TRUE	gram stain negative	aerobic	FALSE	NA	FALSE	biosafety level 1	NA	FALSE	FALSE	FALSE	NA	bacillus
Kaistella solincola	FALSE	gram stain negative	aerobic	FALSE	NA	NA	biosafety level 1	NA	NA	FALSE	FALSE	NA	bacillus
Brevibacillus agri	TRUE	gram stain positive	aerobic	FALSE	NA	NA	biosafety level 1	NA	FALSE	FALSE	TRUE	NA	bacillus
Streptomyces plumbiresistens	FALSE	gram stain positive	aerobic	FALSE	NA	FALSE	biosafety level 1	NA	FALSE	FALSE	TRUE	NA	tail
Mycolicibacter heraklionensis	FALSE	gram stain positive	aerobic	NA	NA	TRUE	biosafety level 2	NA	NA	FALSE	FALSE	NA	bacillus
Vibrio azureus	TRUE	gram stain negative	NA	FALSE	NA	TRUE	biosafety level 1	NA	FALSE	FALSE	FALSE	NA	bacillus
Micromonospora endophytica	FALSE	gram stain positive	aerobic	FALSE	NA	FALSE	biosafety level 1	NA	FALSE	FALSE	TRUE	NA	NA
Pseudomonas yamanorum	TRUE	gram stain negative	aerobic	FALSE	NA	NA	biosafety level 1	NA	FALSE	NA	FALSE	NA	bacillus
Bradyrhizobium rifense	TRUE	gram stain negative	aerobic	FALSE	NA	FALSE	biosafety level 1	NA	FALSE	FALSE	FALSE	NA	bacillus
Stenotrophomonas chelatiphaga	TRUE	gram stain negative	aerobic	FALSE	NA	NA	biosafety level 1	NA	TRUE	TRUE	FALSE	NA	bacillus
Bordetella bronchiseptica	TRUE	gram stain negative	aerobic	FALSE	NA	TRUE	biosafety level 2	NA	TRUE	FALSE	FALSE	gamma	bacillus
Bordetella parapertussis	TRUE	gram stain negative	aerobic	FALSE	NA	TRUE	biosafety level 2	NA	TRUE	FALSE	FALSE	gamma	bacillus
Sinorhizobium psoraleae	TRUE	gram stain negative	aerobic	FALSE	NA	FALSE	biosafety level 1	NA	TRUE	FALSE	FALSE	NA	bacillus
Streptomyces flavovirens	FALSE	gram stain positive	aerobic	NA	NA	FALSE	biosafety level 1	NA	FALSE	FALSE	TRUE	NA	tail
Streptomyces humidus	FALSE	gram stain positive	aerobic	FALSE	NA	FALSE	biosafety level 1	NA	FALSE	FALSE	TRUE	NA	tail
Vibrio ostreicida	TRUE	gram stain negative	aerobic	FALSE	NA	TRUE	biosafety level 1	NA	FALSE	FALSE	FALSE	NA	bacillus
Streptomyces deserti	FALSE	NA	aerobic	FALSE	NA	FALSE	biosafety level 1	NA	FALSE	FALSE	TRUE	NA	tail
Pseudoalteromonas antarctica	TRUE	gram stain negative	aerobic	FALSE	NA	TRUE	biosafety level 1	NA	FALSE	FALSE	FALSE	gamma	bacillus
Xenorhabdus japonica	TRUE	gram stain negative	aerobic	FALSE	NA	TRUE	biosafety level 1	NA	TRUE	FALSE	FALSE	NA	bacillus
Staphylococcus delphini	FALSE	gram stain positive	aerobic	FALSE	NA	TRUE	biosafety level 1	NA	FALSE	FALSE	FALSE	gamma	NA
Enterococcus durans	FALSE	gram stain positive	NA	TRUE	NA	FALSE	biosafety level 2	NA	TRUE	FALSE	FALSE	beta	NA
Enterococcus mundtii	FALSE	gram stain positive	NA	TRUE	NA	TRUE	biosafety level 1	NA	TRUE	FALSE	FALSE	gamma	NA
Mycobacterium heidelbergense	FALSE	gram stain positive	aerobic	NA	NA	TRUE	biosafety level 2	NA	NA	FALSE	FALSE	NA	bacillus
Mycobacterium paraffinicum	FALSE	gram stain positive	aerobic	NA	NA	TRUE	biosafety level 1	NA	TRUE	FALSE	FALSE	NA	bacillus
Pseudomonas asplenii	TRUE	gram stain negative	aerobic	FALSE	NA	TRUE	biosafety level 1	NA	NA	FALSE	FALSE	NA	bacillus
Pseudomonas citronellolis	TRUE	gram stain negative	aerobic	FALSE	NA	NA	biosafety level 1	NA	FALSE	FALSE	FALSE	NA	NA
Xanthomonas axonopodis	TRUE	gram stain negative	aerobic	FALSE	NA	NA	biosafety level 1	NA	TRUE	TRUE	FALSE	NA	bacillus
Xanthomonas populi	TRUE	gram stain negative	aerobic	FALSE	NA	NA	biosafety level 1	NA	TRUE	TRUE	FALSE	NA	bacillus
Nocardia flavorosea	FALSE	gram stain positive	aerobic	FALSE	NA	NA	biosafety level 1	NA	TRUE	FALSE	NA	NA	bacillus
Nocardiopsis listeri	FALSE	gram stain positive	aerobic	TRUE	NA	FALSE	biosafety level 1	NA	NA	FALSE	TRUE	NA	NA
Streptomyces gougerotii	FALSE	gram stain positive	aerobic	FALSE	NA	NA	biosafety level 1	NA	FALSE	FALSE	TRUE	NA	tail
Streptomyces intermedius	FALSE	gram stain positive	aerobic	FALSE	NA	NA	biosafety level 1	NA	FALSE	FALSE	TRUE	NA	tail
Streptomyces rutgersensis	FALSE	gram stain positive	aerobic	FALSE	NA	NA	biosafety level 1	NA	FALSE	FALSE	TRUE	NA	tail
Psychrobacter lutiphocae	FALSE	gram stain negative	aerobic	TRUE	NA	FALSE	biosafety level 1	NA	NA	FALSE	FALSE	NA	NA
Xylophilus ampelinus	TRUE	gram stain negative	aerobic	FALSE	NA	NA	biosafety level 1	NA	FALSE	NA	FALSE	NA	bacillus
Raoultella ornithinolytica	TRUE	gram stain negative	NA	FALSE	NA	FALSE	biosafety level 1	NA	TRUE	FALSE	FALSE	NA	bacillus
Streptomyces araujoniae	FALSE	gram stain positive	aerobic	NA	NA	FALSE	biosafety level 1	NA	FALSE	FALSE	TRUE	NA	tail
Actinomyces oris	FALSE	gram stain positive	NA	FALSE	TRUE	FALSE	biosafety level 2	NA	TRUE	FALSE	FALSE	NA	NA
Citrobacter koseri	TRUE	gram stain negative	NA	FALSE	NA	NA	biosafety level 2	NA	TRUE	FALSE	FALSE	NA	bacillus
Streptomyces silaceus	FALSE	gram stain positive	aerobic	FALSE	NA	TRUE	biosafety level 2	NA	FALSE	FALSE	TRUE	NA	tail
Streptomyces venezuelae	FALSE	gram stain positive	aerobic	FALSE	NA	FALSE	biosafety level 1	NA	FALSE	FALSE	TRUE	NA	tail
Dietzia lutea	FALSE	gram stain positive	aerobic	FALSE	NA	NA	biosafety level 1	NA	NA	FALSE	FALSE	NA	bacillus
Mycolicibacterium vulneris	FALSE	gram stain positive	aerobic	NA	NA	TRUE	biosafety level 2	NA	TRUE	FALSE	FALSE	NA	bacillus
Pantoea agglomerans	TRUE	gram stain negative	aerobic	FALSE	NA	NA	biosafety level 2	NA	TRUE	TRUE	FALSE	NA	bacillus
Brevibacillus centrosporus	TRUE	gram stain positive	aerobic	NA	NA	NA	biosafety level 1	NA	FALSE	FALSE	TRUE	NA	bacillus
Brevibacillus choshinensis	TRUE	gram stain positive	aerobic	NA	NA	NA	biosafety level 1	NA	FALSE	FALSE	TRUE	NA	bacillus
Brevibacillus formosus	TRUE	gram stain positive	aerobic	FALSE	NA	NA	biosafety level 1	NA	FALSE	FALSE	TRUE	NA	bacillus
Brevibacillus parabrevis	TRUE	gram stain positive	aerobic	NA	NA	NA	biosafety level 1	NA	FALSE	FALSE	TRUE	NA	bacillus
Brevibacillus reuszeri	TRUE	gram stain positive	aerobic	NA	NA	NA	biosafety level 1	NA	FALSE	FALSE	TRUE	NA	bacillus
Streptomyces thinghirensis	FALSE	gram stain positive	aerobic	FALSE	NA	FALSE	biosafety level 1	NA	FALSE	FALSE	TRUE	NA	tail
Erwinia amylovora	TRUE	gram stain negative	facultatively anaerobic	NA	TRUE	NA	biosafety level 1	NA	TRUE	TRUE	FALSE	NA	bacillus
Pectobacterium betavasculorum	TRUE	gram stain negative	aerobic	FALSE	NA	NA	biosafety level 1	NA	TRUE	TRUE	FALSE	NA	bacillus
Pantoea cypripedii	TRUE	gram stain negative	aerobic	FALSE	NA	NA	biosafety level 1	NA	NA	TRUE	FALSE	NA	bacillus
Erwinia persicina	TRUE	gram stain negative	aerobic	FALSE	NA	NA	biosafety level 1	NA	TRUE	NA	FALSE	NA	bacillus
Erwinia rhapontici	TRUE	gram stain negative	aerobic	FALSE	NA	NA	biosafety level 1	NA	TRUE	NA	FALSE	NA	bacillus
Vibrio gallaecicus	TRUE	gram stain negative	aerobic	FALSE	NA	NA	biosafety level 1	NA	FALSE	FALSE	FALSE	NA	bacillus
Mesorhizobium olivaresii	TRUE	gram stain negative	aerobic	FALSE	NA	NA	biosafety level 1	NA	TRUE	FALSE	FALSE	NA	bacillus
Pantoea ananatis	TRUE	gram stain negative	NA	FALSE	NA	TRUE	biosafety level 1	NA	TRUE	TRUE	FALSE	NA	bacillus
Acidovorax carolinensis	TRUE	gram stain negative	aerobic	FALSE	NA	NA	biosafety level 1	NA	FALSE	NA	FALSE	NA	bacillus
Pectobacterium carotovorum	TRUE	gram stain negative	facultatively anaerobic	FALSE	TRUE	FALSE	biosafety level 1	NA	TRUE	TRUE	FALSE	NA	bacillus
Pseudomonas toyotomiensis	TRUE	gram stain negative	aerobic	NA	NA	FALSE	biosafety level 1	NA	FALSE	FALSE	FALSE	NA	bacillus
Dickeya chrysanthemi	TRUE	gram stain negative	facultatively anaerobic	FALSE	NA	FALSE	biosafety level 1	NA	TRUE	TRUE	FALSE	NA	bacillus
Pseudomonas benzenivorans	TRUE	gram stain negative	aerobic	FALSE	NA	NA	biosafety level 1	NA	FALSE	FALSE	FALSE	NA	bacillus
Aeromonas lacus	TRUE	gram stain negative	aerobic	FALSE	NA	TRUE	biosafety level 1	NA	NA	FALSE	FALSE	gamma	bacillus
Aeromonas aquatica	TRUE	gram stain negative	aerobic	FALSE	NA	TRUE	biosafety level 1	NA	NA	FALSE	FALSE	gamma	bacillus
Gordonia cholesterolivorans	FALSE	gram stain positive	aerobic	FALSE	NA	FALSE	biosafety level 1	NA	NA	FALSE	FALSE	NA	bacillus
Sorangium cellulosum	FALSE	gram stain negative	aerobic	FALSE	TRUE	NA	biosafety level 1	NA	FALSE	FALSE	TRUE	NA	NA
Mycobacterium mantenii	FALSE	gram stain positive	aerobic	NA	NA	TRUE	biosafety level 2	NA	TRUE	FALSE	FALSE	NA	bacillus
Borreliella tanukii	TRUE	gram stain negative	aerobic	FALSE	NA	TRUE	biosafety level 1	NA	TRUE	FALSE	NA	NA	spirillum
Bacillus safensis	TRUE	gram stain positive	aerobic	FALSE	NA	NA	biosafety level 1	NA	NA	FALSE	TRUE	NA	bacillus
Photobacterium iliopiscarium	TRUE	gram stain negative	aerobic	FALSE	NA	NA	biosafety level 1	NA	FALSE	FALSE	FALSE	NA	bacillus
Paenibacillus cellulositrophicus	TRUE	gram stain negative	aerobic	FALSE	NA	NA	biosafety level 1	NA	NA	FALSE	TRUE	NA	bacillus
Mycobacterium bohemicum	FALSE	gram stain positive	aerobic	NA	NA	TRUE	biosafety level 1	NA	TRUE	FALSE	FALSE	NA	bacillus
Xanthomonas bromi	TRUE	gram stain negative	aerobic	FALSE	NA	NA	biosafety level 1	NA	TRUE	TRUE	FALSE	NA	bacillus
Xanthomonas cucurbitae	TRUE	gram stain negative	aerobic	FALSE	NA	NA	biosafety level 1	NA	TRUE	TRUE	FALSE	NA	bacillus
Xanthomonas hortorum	TRUE	gram stain negative	aerobic	FALSE	NA	NA	biosafety level 1	NA	TRUE	TRUE	FALSE	NA	bacillus
Xanthomonas pisi	TRUE	gram stain negative	aerobic	FALSE	NA	NA	biosafety level 1	NA	TRUE	TRUE	FALSE	NA	bacillus
Xanthomonas vasicola	TRUE	gram stain negative	aerobic	FALSE	NA	NA	biosafety level 1	NA	TRUE	TRUE	FALSE	NA	bacillus
Xanthomonas codiaei	TRUE	gram stain negative	aerobic	FALSE	NA	NA	biosafety level 1	NA	TRUE	TRUE	FALSE	NA	bacillus
Xanthomonas theicola	TRUE	gram stain negative	aerobic	FALSE	NA	NA	biosafety level 1	NA	TRUE	TRUE	FALSE	NA	bacillus
Trinickia dabaoshanensis	FALSE	gram stain negative	aerobic	FALSE	NA	NA	biosafety level 1	NA	NA	FALSE	FALSE	gamma	bacillus
Atlantibacter hermannii	TRUE	gram stain negative	NA	TRUE	NA	FALSE	biosafety level 2	NA	TRUE	FALSE	FALSE	NA	bacillus
Streptomyces spongiae	FALSE	gram stain positive	aerobic	FALSE	NA	FALSE	biosafety level 1	NA	FALSE	NA	TRUE	NA	tail
Pseudescherichia vulneris	TRUE	gram stain negative	aerobic	FALSE	NA	NA	biosafety level 2	NA	TRUE	TRUE	FALSE	NA	bacillus
Aliivibrio sifiae	TRUE	gram stain negative	aerobic	FALSE	NA	TRUE	biosafety level 1	NA	TRUE	FALSE	FALSE	NA	bacillus
Mycolicibacterium mucogenicum	FALSE	gram stain positive	aerobic	NA	NA	TRUE	biosafety level 2	NA	TRUE	FALSE	FALSE	NA	bacillus
Rhizobium gallicum	TRUE	gram stain negative	aerobic	NA	NA	NA	biosafety level 1	NA	FALSE	FALSE	FALSE	gamma	bacillus
Rhizobium giardinii	TRUE	gram stain negative	aerobic	FALSE	FALSE	FALSE	biosafety level 1	NA	FALSE	FALSE	FALSE	NA	NA
Helicobacter salomonis	TRUE	gram stain negative	aerobic	NA	NA	TRUE	biosafety level 2	NA	TRUE	FALSE	FALSE	NA	spirillum
Nonomuraea wenchangensis	FALSE	gram stain positive	aerobic	FALSE	NA	NA	biosafety level 1	NA	FALSE	FALSE	TRUE	NA	NA
Streptomyces sanyensis	FALSE	gram stain positive	aerobic	FALSE	NA	FALSE	biosafety level 1	NA	FALSE	FALSE	TRUE	NA	tail
Micromonospora rhizosphaerae	FALSE	gram stain positive	aerobic	FALSE	NA	FALSE	biosafety level 1	NA	FALSE	FALSE	TRUE	NA	NA
Staphylococcus microti	FALSE	gram stain positive	aerobic	FALSE	NA	TRUE	biosafety level 1	NA	TRUE	FALSE	FALSE	beta	NA
Microbacterium esteraromaticum	FALSE	gram stain positive	aerobic	FALSE	NA	FALSE	biosafety level 1	NA	FALSE	FALSE	FALSE	NA	bacillus
Rhizobium fabae	TRUE	gram stain negative	aerobic	NA	NA	NA	biosafety level 1	NA	FALSE	FALSE	FALSE	gamma	bacillus
Rahnella variigena	TRUE	gram stain negative	aerobic	NA	NA	TRUE	biosafety level 1	NA	TRUE	NA	FALSE	NA	bacillus
Raoultella planticola	TRUE	gram stain negative	aerobic	FALSE	NA	TRUE	biosafety level 1	NA	TRUE	NA	FALSE	NA	bacillus
Polynucleobacter necessarius	FALSE	gram stain negative	aerobic	FALSE	NA	NA	biosafety level 1	NA	FALSE	FALSE	FALSE	NA	bacillus
Raoultella terrigena	TRUE	gram stain negative	aerobic	FALSE	NA	TRUE	biosafety level 1	NA	TRUE	NA	FALSE	NA	bacillus
Citrobacter braakii	TRUE	gram stain negative	aerobic	FALSE	NA	TRUE	biosafety level 2	NA	NA	NA	FALSE	NA	bacillus
Enterococcus asini	FALSE	gram stain positive	aerobic	FALSE	NA	TRUE	biosafety level 1	NA	FALSE	FALSE	FALSE	NA	coccus
Borreliella turdi	TRUE	gram stain negative	aerobic	FALSE	NA	TRUE	biosafety level 1	NA	TRUE	FALSE	NA	NA	spirillum
Kluyvera cryocrescens	TRUE	gram stain negative	aerobic	FALSE	NA	TRUE	biosafety level 2	NA	TRUE	TRUE	FALSE	NA	bacillus
Actinomadura viridis	FALSE	gram stain positive	aerobic	FALSE	NA	NA	biosafety level 1	NA	NA	FALSE	TRUE	NA	bacillus
Spirillospora albida	FALSE	gram stain positive	aerobic	FALSE	NA	NA	biosafety level 1	NA	NA	FALSE	TRUE	NA	bacillus
Streptomyces canus	FALSE	gram stain positive	aerobic	FALSE	NA	FALSE	biosafety level 1	NA	FALSE	FALSE	TRUE	NA	tail
Streptomyces mauvecolor	FALSE	gram stain positive	aerobic	FALSE	NA	FALSE	biosafety level 1	NA	FALSE	FALSE	TRUE	NA	tail
Proteus mirabilis	TRUE	gram stain negative	NA	NA	TRUE	TRUE	biosafety level 2	NA	TRUE	FALSE	FALSE	NA	bacillus
Proteus vulgaris	TRUE	gram stain negative	aerobic	FALSE	NA	NA	biosafety level 2	NA	TRUE	FALSE	FALSE	NA	bacillus
Providencia rettgeri	FALSE	gram stain negative	aerobic	FALSE	NA	TRUE	biosafety level 2	NA	TRUE	FALSE	FALSE	NA	bacillus
Gordonia spumicola	FALSE	gram stain positive	aerobic	FALSE	NA	FALSE	biosafety level 1	NA	FALSE	FALSE	FALSE	NA	bacillus
Gordonia crocea	FALSE	gram stain positive	aerobic	FALSE	NA	FALSE	biosafety level 1	NA	FALSE	FALSE	NA	gamma	bacillus
Alteromonas australica	TRUE	gram stain negative	aerobic	FALSE	NA	NA	biosafety level 1	NA	FALSE	FALSE	FALSE	NA	bacillus
Sphingobium wenxiniae	FALSE	gram stain negative	aerobic	FALSE	NA	NA	biosafety level 1	NA	NA	FALSE	FALSE	NA	bacillus
Dietzia aerolata	FALSE	gram stain positive	aerobic	FALSE	NA	NA	biosafety level 1	NA	NA	FALSE	FALSE	NA	bacillus
Chryseobacterium scophthalmum	FALSE	gram stain negative	aerobic	NA	NA	TRUE	biosafety level 2	NA	NA	FALSE	FALSE	NA	bacillus
Mycolicibacterium wolinskyi	FALSE	gram stain positive	aerobic	NA	NA	TRUE	biosafety level 2	NA	TRUE	FALSE	FALSE	NA	bacillus
Pantoea dispersa	TRUE	gram stain negative	NA	FALSE	NA	NA	biosafety level 1	NA	TRUE	TRUE	FALSE	NA	bacillus
Aeromonas piscicola	TRUE	gram stain negative	aerobic	FALSE	NA	TRUE	biosafety level 1	NA	NA	FALSE	FALSE	gamma	bacillus
Flavobacterium sinopsychrotolerans	FALSE	gram stain negative	aerobic	TRUE	NA	NA	biosafety level 1	NA	NA	FALSE	FALSE	NA	bacillus
Kribbella sandramycini	FALSE	gram stain positive	aerobic	FALSE	NA	FALSE	biosafety level 1	NA	FALSE	FALSE	TRUE	NA	NA
Caballeronia glathei	FALSE	gram stain negative	aerobic	FALSE	NA	NA	biosafety level 1	NA	TRUE	FALSE	FALSE	gamma	bacillus
Paraburkholderia phenazinium	TRUE	gram stain negative	aerobic	FALSE	NA	NA	biosafety level 1	NA	NA	FALSE	FALSE	gamma	bacillus
Burkholderia pyrrocinia	TRUE	gram stain negative	aerobic	FALSE	NA	NA	biosafety level 1	NA	FALSE	FALSE	FALSE	gamma	bacillus
Burkholderia vietnamiensis	TRUE	gram stain negative	aerobic	FALSE	NA	NA	biosafety level 2	NA	TRUE	TRUE	FALSE	gamma	bacillus
Actinomadura formosensis	FALSE	gram stain positive	aerobic	FALSE	NA	NA	biosafety level 1	NA	NA	FALSE	TRUE	NA	bacillus
Sanguibacter inulinus	TRUE	gram stain positive	aerobic	NA	NA	TRUE	biosafety level 1	NA	NA	FALSE	FALSE	NA	bacillus
Rhizobium yanglingense	TRUE	gram stain negative	aerobic	NA	NA	NA	biosafety level 1	NA	FALSE	FALSE	FALSE	gamma	bacillus
Serratia marcescens	TRUE	gram stain negative	NA	FALSE	TRUE	TRUE	biosafety level 2	NA	TRUE	TRUE	FALSE	NA	bacillus
Lelliottia amnigena	TRUE	gram stain negative	aerobic	FALSE	NA	TRUE	biosafety level 2	NA	TRUE	NA	FALSE	NA	bacillus
Kluyvera intermedia	TRUE	gram stain negative	aerobic	FALSE	NA	TRUE	biosafety level 2	NA	TRUE	TRUE	FALSE	NA	bacillus
Pseudoalteromonas donghaensis	TRUE	gram stain negative	aerobic	FALSE	NA	NA	biosafety level 1	NA	FALSE	FALSE	FALSE	gamma	bacillus
Acidiphilium multivorum	TRUE	gram stain negative	aerobic	FALSE	NA	FALSE	biosafety level 1	NA	FALSE	FALSE	FALSE	NA	bacillus
Shewanella baltica	TRUE	gram stain negative	NA	FALSE	NA	FALSE	biosafety level 1	NA	FALSE	FALSE	FALSE	NA	bacillus
Micromonospora fulva	FALSE	gram stain positive	aerobic	FALSE	NA	FALSE	biosafety level 1	NA	NA	FALSE	TRUE	NA	NA
Yersinia enterocolitica	TRUE	gram stain negative	facultatively anaerobic	TRUE	NA	TRUE	biosafety level 2	NA	TRUE	FALSE	FALSE	NA	bacillus
Bradyrhizobium embrapense	TRUE	gram stain negative	aerobic	FALSE	NA	FALSE	biosafety level 1	NA	FALSE	FALSE	FALSE	NA	bacillus
Rhodanobacter umsongensis	TRUE	gram stain negative	aerobic	FALSE	NA	NA	biosafety level 1	NA	NA	FALSE	FALSE	NA	bacillus
Bradyrhizobium algeriense	TRUE	gram stain negative	aerobic	FALSE	NA	FALSE	biosafety level 1	NA	FALSE	FALSE	FALSE	NA	bacillus
Nonomuraea rosea	FALSE	gram stain positive	aerobic	FALSE	NA	NA	biosafety level 1	NA	NA	FALSE	TRUE	NA	bacillus
Neisseria zalophi	FALSE	gram stain negative	aerobic	FALSE	NA	NA	biosafety level 1	NA	NA	FALSE	FALSE	gamma	bacillus
Pseudomonas seleniipraecipitans	TRUE	gram stain negative	aerobic	FALSE	NA	NA	biosafety level 1	NA	FALSE	FALSE	FALSE	NA	bacillus
Mammaliicoccus stepanovicii	FALSE	gram stain positive	aerobic	FALSE	NA	NA	biosafety level 1	NA	TRUE	FALSE	FALSE	gamma	coccus
Microbulbifer okinawensis	FALSE	gram stain negative	aerobic	TRUE	NA	NA	biosafety level 1	NA	NA	FALSE	FALSE	NA	bacillus
Aeromonas sobria	TRUE	gram stain negative	aerobic	FALSE	NA	TRUE	biosafety level 2	NA	NA	FALSE	FALSE	gamma	bacillus
Listeria rocourtiae	TRUE	gram stain positive	aerobic	FALSE	NA	NA	biosafety level 1	NA	NA	FALSE	FALSE	gamma	bacillus
Aeromonas caviae	TRUE	gram stain negative	aerobic	FALSE	NA	TRUE	biosafety level 2	NA	FALSE	FALSE	FALSE	NA	bacillus
Actinopolymorpha pittospori	FALSE	gram stain positive	aerobic	FALSE	NA	FALSE	biosafety level 1	NA	NA	FALSE	FALSE	NA	NA
Aeromonas eucrenophila	TRUE	gram stain negative	aerobic	FALSE	NA	TRUE	biosafety level 1	NA	NA	FALSE	FALSE	gamma	bacillus
Aeromonas jandaei	TRUE	gram stain negative	aerobic	FALSE	NA	TRUE	biosafety level 2	NA	NA	FALSE	FALSE	gamma	bacillus
Corynebacterium ulcerans	FALSE	gram stain positive	aerobic	FALSE	NA	TRUE	biosafety level 2	NA	TRUE	FALSE	FALSE	NA	bacillus
Aeromonas schubertii	TRUE	gram stain negative	aerobic	FALSE	NA	TRUE	biosafety level 2	NA	NA	FALSE	FALSE	gamma	bacillus
Aeromonas veronii	TRUE	gram stain negative	NA	FALSE	NA	FALSE	NA	NA	TRUE	FALSE	FALSE	gamma	bacillus
Streptomyces youssoufiensis	FALSE	gram stain positive	aerobic	FALSE	NA	NA	biosafety level 1	NA	FALSE	FALSE	TRUE	NA	tail
Nonomuraea dietziae	FALSE	gram stain positive	aerobic	FALSE	NA	NA	biosafety level 1	NA	NA	FALSE	TRUE	NA	bacillus
Aeromonas allosaccharophila	TRUE	gram stain negative	aerobic	FALSE	NA	TRUE	biosafety level 2	NA	NA	FALSE	FALSE	gamma	bacillus
Photobacterium phosphoreum	TRUE	gram stain negative	aerobic	NA	NA	NA	biosafety level 1	NA	FALSE	FALSE	FALSE	NA	bacillus
Komagataeibacter oboediens	FALSE	gram stain negative	aerobic	FALSE	NA	FALSE	biosafety level 1	NA	FALSE	FALSE	FALSE	NA	NA
Komagataeibacter intermedius	FALSE	gram stain negative	aerobic	FALSE	NA	FALSE	biosafety level 1	NA	FALSE	FALSE	FALSE	NA	NA
Streptomyces carpinensis	FALSE	gram stain positive	aerobic	FALSE	NA	FALSE	biosafety level 1	NA	FALSE	FALSE	TRUE	NA	tail
Streptomyces paradoxus	FALSE	gram stain positive	aerobic	FALSE	NA	FALSE	biosafety level 1	NA	FALSE	FALSE	TRUE	NA	tail
Streptomyces spiralis	FALSE	gram stain positive	aerobic	FALSE	NA	FALSE	biosafety level 1	NA	FALSE	FALSE	TRUE	NA	tail
Streptomyces yerevanensis	FALSE	gram stain positive	aerobic	FALSE	NA	FALSE	biosafety level 1	NA	FALSE	FALSE	TRUE	NA	tail
Streptomyces cinerochromogenes	FALSE	gram stain positive	aerobic	FALSE	NA	NA	biosafety level 1	NA	NA	FALSE	TRUE	NA	tail
Streptomyces parvus	FALSE	gram stain positive	aerobic	NA	NA	FALSE	biosafety level 1	NA	FALSE	FALSE	TRUE	NA	tail
Cytobacillus oceanisediminis	TRUE	gram stain positive	aerobic	FALSE	NA	NA	biosafety level 1	NA	FALSE	FALSE	TRUE	NA	bacillus
Mesorhizobium escarrei	TRUE	gram stain negative	aerobic	FALSE	NA	NA	biosafety level 1	NA	TRUE	FALSE	FALSE	NA	bacillus
Mesorhizobium ventifaucium	TRUE	gram stain negative	aerobic	FALSE	NA	NA	biosafety level 1	NA	TRUE	FALSE	FALSE	NA	bacillus
Streptomyces atroolivaceus	FALSE	gram stain positive	aerobic	NA	NA	FALSE	biosafety level 1	NA	FALSE	FALSE	TRUE	NA	tail
Streptomyces aurantiogriseus	FALSE	gram stain positive	aerobic	FALSE	NA	FALSE	biosafety level 1	NA	FALSE	FALSE	FALSE	NA	NA
Streptomyces aureoverticillatus	FALSE	gram stain positive	aerobic	FALSE	NA	NA	biosafety level 1	NA	FALSE	FALSE	TRUE	NA	tail
Streptomyces chattanoogensis	FALSE	gram stain positive	aerobic	FALSE	NA	FALSE	biosafety level 1	NA	FALSE	FALSE	TRUE	NA	tail
Streptomyces cremeus	FALSE	gram stain positive	aerobic	NA	NA	FALSE	biosafety level 1	NA	FALSE	FALSE	TRUE	NA	tail
Streptomyces cyaneofuscatus	FALSE	gram stain positive	aerobic	NA	NA	TRUE	biosafety level 1	NA	FALSE	FALSE	TRUE	NA	tail
Streptomyces daghestanicus	FALSE	gram stain positive	aerobic	FALSE	NA	NA	biosafety level 1	NA	FALSE	FALSE	TRUE	NA	tail
Vibrio harveyi	TRUE	gram stain negative	NA	FALSE	NA	TRUE	biosafety level 1	NA	TRUE	FALSE	FALSE	NA	bacillus
Streptomyces roseolilacinus	FALSE	gram stain positive	aerobic	FALSE	NA	NA	biosafety level 1	NA	NA	TRUE	TRUE	NA	tail
Vibrio parahaemolyticus	TRUE	gram stain negative	NA	FALSE	TRUE	TRUE	biosafety level 2	NA	TRUE	FALSE	FALSE	NA	bacillus
Leifsonia psychrotolerans	FALSE	gram stain positive	aerobic	NA	NA	FALSE	biosafety level 1	NA	FALSE	FALSE	FALSE	NA	bacillus
Mycolicibacterium alvei	FALSE	gram stain positive	aerobic	NA	NA	TRUE	NA	NA	TRUE	FALSE	FALSE	NA	bacillus
Vibrio proteolyticus	TRUE	gram stain negative	NA	FALSE	NA	TRUE	biosafety level 1	NA	FALSE	FALSE	FALSE	NA	bacillus
Streptomyces cinereoruber	FALSE	gram stain positive	aerobic	FALSE	NA	FALSE	biosafety level 1	NA	FALSE	FALSE	TRUE	NA	tail
Streptomyces alboflavus	FALSE	gram stain positive	aerobic	FALSE	NA	FALSE	biosafety level 1	NA	FALSE	FALSE	TRUE	NA	tail
Streptomyces bobili	FALSE	gram stain positive	aerobic	FALSE	NA	FALSE	biosafety level 1	NA	FALSE	FALSE	TRUE	NA	tail
Streptomyces calvus	FALSE	gram stain positive	aerobic	FALSE	NA	FALSE	biosafety level 1	NA	FALSE	FALSE	TRUE	NA	tail
Streptomyces candidus	FALSE	gram stain positive	aerobic	NA	NA	FALSE	biosafety level 1	NA	FALSE	FALSE	TRUE	NA	tail
Streptomyces cellostaticus	FALSE	gram stain positive	aerobic	FALSE	NA	FALSE	biosafety level 1	NA	FALSE	FALSE	TRUE	NA	tail
Streptomyces echinatus	FALSE	gram stain positive	aerobic	FALSE	NA	NA	biosafety level 1	NA	NA	FALSE	TRUE	NA	tail
Streptomyces finlayi	FALSE	gram stain positive	aerobic	NA	NA	FALSE	biosafety level 1	NA	FALSE	FALSE	TRUE	NA	tail
Streptomyces flaveolus	FALSE	gram stain positive	aerobic	NA	NA	FALSE	biosafety level 1	NA	FALSE	FALSE	TRUE	NA	tail
Streptomyces fragilis	FALSE	gram stain positive	aerobic	FALSE	NA	NA	biosafety level 1	NA	FALSE	FALSE	TRUE	NA	tail
Streptomyces griseorubiginosus	FALSE	gram stain positive	aerobic	FALSE	NA	FALSE	biosafety level 1	NA	FALSE	FALSE	TRUE	NA	tail
Streptomyces kurssanovii	FALSE	gram stain positive	aerobic	FALSE	NA	FALSE	biosafety level 1	NA	FALSE	FALSE	TRUE	NA	tail
Streptomyces lateritius	FALSE	gram stain positive	aerobic	FALSE	NA	FALSE	biosafety level 1	NA	FALSE	FALSE	TRUE	NA	tail
Streptomyces litmocidini	FALSE	gram stain positive	aerobic	FALSE	NA	FALSE	biosafety level 1	NA	FALSE	FALSE	TRUE	NA	tail
Streptomyces malachitofuscus	FALSE	gram stain positive	aerobic	FALSE	NA	FALSE	biosafety level 1	NA	FALSE	FALSE	TRUE	NA	tail
Streptomyces matensis	FALSE	gram stain positive	aerobic	FALSE	NA	FALSE	biosafety level 1	NA	FALSE	FALSE	TRUE	NA	tail
Streptomyces melanogenes	FALSE	gram stain positive	aerobic	FALSE	NA	FALSE	biosafety level 1	NA	FALSE	FALSE	TRUE	NA	tail
Streptomyces mutabilis	FALSE	gram stain positive	aerobic	FALSE	NA	FALSE	biosafety level 1	NA	FALSE	FALSE	TRUE	NA	NA
Streptomyces narbonensis	FALSE	gram stain positive	aerobic	FALSE	NA	FALSE	biosafety level 1	NA	FALSE	FALSE	TRUE	NA	tail
Streptomyces pseudovenezuelae	FALSE	gram stain positive	aerobic	FALSE	NA	FALSE	biosafety level 1	NA	FALSE	NA	TRUE	NA	tail
Comamonas terrae	TRUE	gram stain negative	aerobic	FALSE	NA	NA	biosafety level 1	NA	FALSE	NA	FALSE	NA	bacillus
Streptomyces resistomycificus	FALSE	gram stain positive	aerobic	FALSE	NA	FALSE	biosafety level 1	NA	FALSE	FALSE	TRUE	NA	tail
Streptomyces roseoviolaceus	FALSE	gram stain positive	aerobic	FALSE	NA	NA	biosafety level 1	NA	NA	FALSE	TRUE	NA	tail
Streptomyces roseoviridis	FALSE	gram stain positive	aerobic	FALSE	NA	FALSE	biosafety level 1	NA	FALSE	FALSE	TRUE	NA	tail
Streptomyces rubiginosohelvolus	FALSE	gram stain positive	aerobic	NA	NA	FALSE	biosafety level 1	NA	FALSE	FALSE	TRUE	NA	tail
Streptomyces sindenensis	FALSE	gram stain positive	aerobic	NA	NA	FALSE	biosafety level 1	NA	FALSE	FALSE	TRUE	NA	tail
Streptomyces spiroverticillatus	FALSE	gram stain positive	aerobic	NA	NA	FALSE	biosafety level 1	NA	FALSE	FALSE	TRUE	NA	tail
Streptomyces tanashiensis	FALSE	gram stain positive	aerobic	NA	NA	FALSE	biosafety level 1	NA	FALSE	FALSE	TRUE	NA	tail
Streptomyces variabilis	FALSE	gram stain positive	aerobic	FALSE	NA	FALSE	biosafety level 1	NA	FALSE	FALSE	TRUE	NA	tail
Streptomyces violaceolatus	FALSE	gram stain positive	aerobic	FALSE	NA	FALSE	biosafety level 1	NA	FALSE	FALSE	TRUE	NA	tail
Streptomyces violarus	FALSE	gram stain positive	aerobic	FALSE	NA	NA	biosafety level 1	NA	NA	FALSE	TRUE	NA	tail
Streptomyces violascens	FALSE	gram stain positive	aerobic	FALSE	NA	NA	biosafety level 1	NA	FALSE	FALSE	TRUE	NA	tail
Streptomyces xanthochromogenes	FALSE	gram stain positive	aerobic	FALSE	NA	FALSE	biosafety level 1	NA	FALSE	FALSE	TRUE	NA	tail
Streptomyces yokosukanensis	FALSE	gram stain positive	aerobic	FALSE	NA	FALSE	biosafety level 1	NA	FALSE	FALSE	TRUE	NA	tail
Streptomyces viridosporus	FALSE	gram stain positive	aerobic	FALSE	TRUE	FALSE	biosafety level 1	NA	FALSE	FALSE	TRUE	NA	NA
Citrobacter werkmanii	TRUE	gram stain negative	aerobic	FALSE	NA	TRUE	biosafety level 2	NA	NA	NA	FALSE	NA	bacillus
Citrobacter gillenii	TRUE	gram stain negative	aerobic	FALSE	NA	TRUE	biosafety level 2	NA	NA	NA	FALSE	NA	bacillus
Citrobacter murliniae	TRUE	gram stain negative	aerobic	FALSE	NA	TRUE	biosafety level 2	NA	NA	NA	FALSE	NA	bacillus
Sinorhizobium garamanticum	TRUE	gram stain negative	aerobic	FALSE	NA	NA	biosafety level 1	NA	NA	FALSE	FALSE	NA	bacillus
Sinorhizobium numidicum	TRUE	gram stain negative	aerobic	FALSE	NA	FALSE	biosafety level 1	NA	TRUE	FALSE	FALSE	NA	bacillus
Streptomyces alanosinicus	FALSE	gram stain positive	aerobic	FALSE	NA	FALSE	biosafety level 1	NA	FALSE	NA	TRUE	NA	tail
Kitasatospora albolonga	FALSE	gram stain positive	aerobic	NA	NA	FALSE	biosafety level 1	NA	FALSE	FALSE	TRUE	NA	tail
Streptomyces anthocyanicus	FALSE	gram stain positive	aerobic	FALSE	NA	FALSE	biosafety level 1	NA	FALSE	FALSE	TRUE	NA	tail
Streptomyces bacillaris	FALSE	gram stain positive	aerobic	NA	NA	FALSE	biosafety level 1	NA	FALSE	FALSE	TRUE	NA	tail
Streptomyces chryseus	FALSE	gram stain positive	aerobic	FALSE	NA	FALSE	biosafety level 1	NA	FALSE	FALSE	TRUE	NA	tail
Streptomyces clavifer	FALSE	gram stain positive	aerobic	NA	NA	FALSE	biosafety level 1	NA	FALSE	FALSE	TRUE	NA	tail
Streptomyces djakartensis	FALSE	gram stain positive	aerobic	FALSE	NA	FALSE	biosafety level 1	NA	FALSE	FALSE	TRUE	NA	NA
Streptomyces geysiriensis	FALSE	gram stain positive	aerobic	FALSE	NA	FALSE	biosafety level 1	NA	FALSE	FALSE	TRUE	NA	tail
Streptomyces griseochromogenes	FALSE	gram stain positive	aerobic	FALSE	NA	FALSE	biosafety level 1	NA	FALSE	FALSE	TRUE	NA	tail
Streptomyces minutiscleroticus	FALSE	gram stain positive	aerobic	FALSE	NA	FALSE	biosafety level 1	NA	FALSE	FALSE	TRUE	NA	tail
Streptomyces mirabilis	FALSE	gram stain positive	aerobic	FALSE	NA	FALSE	biosafety level 1	NA	FALSE	FALSE	TRUE	NA	tail
Streptomyces niveoruber	FALSE	gram stain positive	aerobic	FALSE	NA	FALSE	biosafety level 1	NA	FALSE	FALSE	TRUE	NA	tail
Streptomyces omiyaensis	FALSE	gram stain positive	aerobic	FALSE	NA	FALSE	biosafety level 1	NA	FALSE	FALSE	TRUE	NA	tail
Streptomyces poonensis	FALSE	gram stain negative	aerobic	FALSE	NA	NA	biosafety level 1	NA	FALSE	FALSE	TRUE	NA	tail
Streptomyces pulveraceus	FALSE	gram stain positive	aerobic	FALSE	NA	FALSE	biosafety level 1	NA	FALSE	FALSE	NA	NA	tail
Streptomyces rameus	TRUE	gram stain positive	aerobic	FALSE	NA	NA	biosafety level 1	NA	NA	FALSE	TRUE	NA	tail
Streptomyces rishiriensis	FALSE	gram stain positive	aerobic	FALSE	NA	FALSE	biosafety level 1	NA	FALSE	FALSE	TRUE	NA	tail
Nocardia coeliaca	FALSE	gram stain positive	aerobic	NA	NA	FALSE	biosafety level 1	NA	FALSE	FALSE	FALSE	NA	bacillus
Streptomyces showdoensis	FALSE	gram stain positive	aerobic	FALSE	NA	FALSE	biosafety level 1	NA	FALSE	FALSE	TRUE	NA	tail
Streptomyces spectabilis	FALSE	gram stain positive	aerobic	FALSE	NA	FALSE	biosafety level 1	NA	FALSE	FALSE	TRUE	NA	tail
Streptomyces torulosus	FALSE	gram stain positive	aerobic	FALSE	NA	FALSE	biosafety level 1	NA	FALSE	TRUE	TRUE	NA	tail
Streptomyces tricolor	FALSE	gram stain positive	aerobic	FALSE	NA	FALSE	biosafety level 1	NA	FALSE	FALSE	TRUE	NA	tail
Streptomyces tuirus	FALSE	gram stain positive	aerobic	FALSE	NA	FALSE	biosafety level 1	NA	FALSE	FALSE	TRUE	NA	NA
Streptomyces zaomyceticus	FALSE	gram stain positive	aerobic	FALSE	NA	FALSE	biosafety level 1	NA	FALSE	FALSE	TRUE	NA	tail
Borreliella yangtzensis	TRUE	gram stain negative	aerobic	FALSE	NA	TRUE	biosafety level 2	NA	TRUE	FALSE	NA	NA	spirillum
Erwinia aphidicola	TRUE	gram stain negative	aerobic	FALSE	NA	NA	biosafety level 1	NA	TRUE	NA	FALSE	NA	bacillus
Candidimonas nitroreducens	TRUE	gram stain negative	aerobic	FALSE	NA	NA	biosafety level 1	NA	NA	FALSE	FALSE	NA	bacillus
Yersinia nurmii	TRUE	gram stain negative	aerobic	NA	NA	TRUE	biosafety level 1	NA	NA	FALSE	FALSE	NA	bacillus
Bartonella callosciuri	FALSE	gram stain negative	aerobic	FALSE	NA	TRUE	biosafety level 1	NA	TRUE	FALSE	FALSE	gamma	bacillus
Bartonella jaculi	FALSE	gram stain negative	aerobic	FALSE	NA	TRUE	biosafety level 1	NA	TRUE	FALSE	FALSE	gamma	bacillus
Bartonella acomydis	FALSE	gram stain negative	aerobic	FALSE	NA	TRUE	biosafety level 1	NA	TRUE	FALSE	FALSE	gamma	bacillus
Micromonospora haikouensis	FALSE	gram stain positive	aerobic	FALSE	NA	FALSE	biosafety level 1	NA	NA	FALSE	TRUE	NA	NA
Gordonia humi	FALSE	gram stain positive	aerobic	FALSE	NA	FALSE	biosafety level 1	NA	FALSE	FALSE	FALSE	NA	bacillus
Enterobacter cancerogenus	TRUE	gram stain negative	aerobic	FALSE	TRUE	FALSE	biosafety level 2	NA	TRUE	TRUE	FALSE	NA	bacillus
Lelliottia nimipressuralis	TRUE	gram stain negative	aerobic	FALSE	NA	TRUE	biosafety level 1	NA	TRUE	NA	FALSE	NA	bacillus
Erwinia psidii	TRUE	gram stain negative	aerobic	FALSE	NA	NA	biosafety level 1	NA	NA	TRUE	FALSE	NA	bacillus
Aquamicrobium defluvii	TRUE	gram stain negative	aerobic	FALSE	NA	NA	biosafety level 1	NA	NA	FALSE	FALSE	NA	bacillus
Vibrio nereis	TRUE	gram stain negative	aerobic	FALSE	NA	TRUE	biosafety level 1	NA	FALSE	FALSE	FALSE	NA	bacillus
Vibrio atlanticus	TRUE	gram stain negative	aerobic	FALSE	NA	TRUE	biosafety level 1	NA	NA	FALSE	FALSE	NA	bacillus
Microbacterium arabinogalactanolyticum	FALSE	gram stain positive	aerobic	FALSE	NA	FALSE	biosafety level 1	NA	FALSE	FALSE	FALSE	NA	bacillus
Microbacterium flavescens	FALSE	gram stain positive	aerobic	FALSE	NA	FALSE	biosafety level 1	NA	FALSE	FALSE	FALSE	NA	bacillus
Microbacterium luteolum	FALSE	gram stain positive	aerobic	NA	NA	FALSE	biosafety level 1	NA	FALSE	FALSE	FALSE	NA	bacillus
Microbacterium saperdae	FALSE	gram stain positive	aerobic	NA	NA	FALSE	biosafety level 1	NA	FALSE	FALSE	FALSE	NA	bacillus
Microbacterium trichothecenolyticum	FALSE	gram stain positive	aerobic	FALSE	NA	NA	biosafety level 1	NA	FALSE	FALSE	FALSE	NA	NA
Caulobacter fusiformis	TRUE	gram stain negative	aerobic	NA	NA	NA	biosafety level 1	NA	FALSE	FALSE	FALSE	NA	bacillus
Moritella yayanosii	TRUE	gram stain negative	aerobic	NA	NA	TRUE	biosafety level 1	NA	NA	FALSE	FALSE	NA	bacillus
Macrococcoides caseolyticum	FALSE	gram stain positive	aerobic	FALSE	TRUE	FALSE	biosafety level 1	NA	TRUE	FALSE	FALSE	NA	NA
Mesorhizobium plurifarium	TRUE	gram stain negative	aerobic	FALSE	NA	NA	biosafety level 1	NA	TRUE	FALSE	FALSE	NA	bacillus
Amycolatopsis roodepoortensis	FALSE	gram stain positive	aerobic	FALSE	NA	FALSE	biosafety level 1	NA	NA	FALSE	TRUE	NA	NA
Mycobacterium marseillense	FALSE	gram stain positive	aerobic	NA	NA	TRUE	biosafety level 2	NA	TRUE	FALSE	FALSE	NA	bacillus
Mycobacterium timonense	FALSE	gram stain positive	aerobic	NA	NA	TRUE	biosafety level 2	NA	TRUE	FALSE	FALSE	NA	bacillus
Streptococcus porcorum	FALSE	gram stain positive	aerobic	FALSE	NA	TRUE	biosafety level 2	NA	TRUE	FALSE	FALSE	alpha	coccus
Staphylococcus condimenti	FALSE	gram stain positive	aerobic	FALSE	NA	NA	biosafety level 1	NA	TRUE	FALSE	FALSE	gamma	coccus
Staphylococcus piscifermentans	FALSE	gram stain positive	aerobic	FALSE	NA	NA	biosafety level 1	NA	TRUE	FALSE	FALSE	gamma	coccus
Actinomadura darangshiensis	FALSE	gram stain positive	aerobic	FALSE	NA	NA	biosafety level 1	NA	NA	FALSE	TRUE	NA	bacillus
Pseudomonas plecoglossicida	TRUE	gram stain negative	aerobic	FALSE	NA	NA	biosafety level 1	NA	FALSE	FALSE	FALSE	NA	bacillus
Bradyrhizobium nitroreducens	TRUE	gram stain negative	aerobic	FALSE	NA	FALSE	biosafety level 1	NA	FALSE	FALSE	FALSE	NA	bacillus
Planomicrobium alkanoclasticum	TRUE	gram stain positive	aerobic	FALSE	NA	NA	biosafety level 1	NA	NA	FALSE	FALSE	NA	coccus
Nonomuraea endophytica	FALSE	gram stain positive	aerobic	FALSE	NA	NA	biosafety level 1	NA	NA	FALSE	TRUE	NA	bacillus
Mesorhizobium amorphae	TRUE	gram stain negative	aerobic	FALSE	NA	NA	biosafety level 1	NA	TRUE	FALSE	FALSE	NA	bacillus
Enterococcus raffinosus	FALSE	gram stain positive	aerobic	TRUE	NA	NA	biosafety level 1	NA	TRUE	NA	FALSE	beta	coccus
Hoeflea halophila	TRUE	gram stain negative	aerobic	FALSE	NA	NA	biosafety level 1	NA	NA	FALSE	FALSE	NA	bacillus
Alteromonas naphthalenivorans	TRUE	gram stain negative	aerobic	FALSE	NA	NA	biosafety level 1	NA	NA	FALSE	FALSE	NA	bacillus
Kocuria rhizophila	FALSE	gram stain positive	aerobic	FALSE	FALSE	TRUE	biosafety level 1	NA	FALSE	FALSE	FALSE	NA	coccus
Bradyrhizobium lablabi	TRUE	gram stain negative	aerobic	FALSE	NA	FALSE	biosafety level 1	NA	FALSE	FALSE	FALSE	NA	bacillus
Promicromonospora callitridis	FALSE	gram stain positive	aerobic	FALSE	NA	FALSE	biosafety level 1	NA	NA	FALSE	FALSE	NA	NA
Mycobacterium shigaense	FALSE	gram stain positive	aerobic	NA	NA	TRUE	biosafety level 2	NA	NA	FALSE	FALSE	NA	bacillus
Bacillus vallismortis	TRUE	gram stain positive	aerobic	FALSE	NA	FALSE	biosafety level 1	NA	TRUE	FALSE	TRUE	NA	bacillus
Achromobacter piechaudii	TRUE	gram stain negative	aerobic	FALSE	NA	NA	biosafety level 1	NA	TRUE	FALSE	FALSE	gamma	bacillus
Achromobacter ruhlandii	TRUE	gram stain negative	aerobic	FALSE	NA	NA	biosafety level 2	NA	TRUE	FALSE	FALSE	gamma	bacillus
Pseudarthrobacter equi	FALSE	gram stain positive	aerobic	FALSE	NA	NA	biosafety level 1	NA	NA	FALSE	FALSE	NA	bacillus
Chryseobacterium oncorhynchi	FALSE	gram stain negative	aerobic	FALSE	NA	NA	biosafety level 1	NA	NA	FALSE	FALSE	NA	bacillus
Xanthomonas dyei	TRUE	gram stain negative	aerobic	FALSE	NA	NA	biosafety level 1	NA	TRUE	TRUE	FALSE	NA	bacillus
Micromonospora humi	FALSE	gram stain positive	aerobic	FALSE	NA	FALSE	biosafety level 1	NA	NA	FALSE	TRUE	NA	NA
Staphylococcus coagulans	FALSE	gram stain positive	aerobic	FALSE	NA	TRUE	biosafety level 2	NA	TRUE	FALSE	FALSE	NA	NA
Actinomadura apis	FALSE	gram stain positive	aerobic	FALSE	NA	NA	biosafety level 1	NA	NA	FALSE	TRUE	NA	bacillus
Pseudomonas libanensis	TRUE	gram stain negative	aerobic	FALSE	NA	FALSE	biosafety level 1	NA	FALSE	FALSE	FALSE	NA	bacillus
Castellaniella defragrans	TRUE	gram stain negative	aerobic	FALSE	NA	NA	biosafety level 1	NA	NA	FALSE	FALSE	NA	bacillus
Rodentibacter pneumotropicus	FALSE	gram stain negative	aerobic	FALSE	TRUE	TRUE	biosafety level 2	NA	FALSE	FALSE	NA	gamma	bacillus
Nocardiopsis flavescens	FALSE	gram stain positive	aerobic	TRUE	NA	FALSE	biosafety level 1	NA	NA	FALSE	TRUE	NA	NA
Mycolicibacterium tusciae	FALSE	gram stain positive	aerobic	NA	NA	TRUE	biosafety level 1	NA	TRUE	FALSE	FALSE	NA	bacillus
Pasteurella stomatis	FALSE	gram stain negative	aerobic	FALSE	NA	NA	biosafety level 2	NA	NA	FALSE	NA	gamma	bacillus
Mycobacterium europaeum	FALSE	gram stain positive	aerobic	NA	NA	TRUE	biosafety level 1	NA	TRUE	FALSE	FALSE	NA	bacillus
Cytobacillus eiseniae	TRUE	gram stain positive	aerobic	FALSE	NA	NA	biosafety level 1	NA	NA	FALSE	TRUE	NA	bacillus
Micromonospora caldifontis	FALSE	gram stain positive	aerobic	FALSE	NA	FALSE	biosafety level 1	NA	FALSE	FALSE	TRUE	NA	NA
Sinorhizobium kostiense	TRUE	gram stain negative	aerobic	FALSE	NA	NA	biosafety level 1	NA	FALSE	FALSE	FALSE	gamma	bacillus
Pseudomonas monteilii	TRUE	gram stain negative	aerobic	FALSE	FALSE	FALSE	biosafety level 1	NA	FALSE	FALSE	FALSE	NA	bacillus
Pseudomonas rhodesiae	TRUE	gram stain negative	aerobic	FALSE	NA	NA	biosafety level 1	NA	FALSE	NA	FALSE	NA	bacillus
Pseudomonas veronii	TRUE	gram stain negative	aerobic	FALSE	NA	FALSE	biosafety level 1	NA	FALSE	FALSE	FALSE	NA	bacillus
Mycobacterium paraense	FALSE	gram stain positive	aerobic	NA	NA	TRUE	biosafety level 2	NA	TRUE	FALSE	FALSE	NA	bacillus
Solibacillus silvestris	TRUE	gram stain positive	aerobic	FALSE	NA	FALSE	biosafety level 1	NA	FALSE	FALSE	TRUE	NA	bacillus
Streptococcus constellatus	FALSE	gram stain positive	facultatively anaerobic	FALSE	NA	TRUE	biosafety level 2	NA	TRUE	FALSE	FALSE	NA	coccus
Sphingobium herbicidovorans	FALSE	gram stain negative	aerobic	FALSE	NA	NA	biosafety level 1	NA	FALSE	FALSE	FALSE	NA	bacillus
Pseudomonas jessenii	TRUE	gram stain negative	aerobic	FALSE	NA	NA	biosafety level 1	NA	FALSE	FALSE	FALSE	gamma	bacillus
Colwellia maris	TRUE	gram stain negative	aerobic	TRUE	NA	NA	biosafety level 1	NA	FALSE	FALSE	FALSE	NA	bacillus
Pseudoalteromonas distincta	TRUE	gram stain negative	aerobic	FALSE	NA	TRUE	biosafety level 1	NA	FALSE	FALSE	FALSE	gamma	bacillus
Rickettsia conorii	FALSE	gram stain negative	aerobic	FALSE	NA	TRUE	biosafety level 3	NA	TRUE	FALSE	FALSE	NA	bacillus
Rickettsia rickettsii	FALSE	gram stain negative	aerobic	FALSE	NA	TRUE	biosafety level 3	NA	TRUE	FALSE	FALSE	NA	bacillus
Pseudomonas mosselii	TRUE	gram stain negative	aerobic	FALSE	FALSE	FALSE	biosafety level 1	NA	FALSE	FALSE	FALSE	NA	bacillus
Bifidobacterium boum	FALSE	gram stain positive	anaerobic	FALSE	NA	FALSE	biosafety level 1	NA	TRUE	FALSE	FALSE	NA	bacillus
Bifidobacterium pullorum	FALSE	gram stain positive	anaerobic	FALSE	NA	FALSE	biosafety level 1	NA	TRUE	FALSE	FALSE	gamma	bacillus
Streptomyces yanii	FALSE	gram stain positive	aerobic	FALSE	NA	FALSE	biosafety level 1	NA	FALSE	FALSE	FALSE	NA	tail
Pseudomonas migulae	TRUE	gram stain negative	aerobic	FALSE	NA	NA	biosafety level 1	NA	FALSE	NA	FALSE	gamma	bacillus
Paenibacillus relictisesami	TRUE	gram stain negative	aerobic	FALSE	NA	NA	biosafety level 1	NA	NA	FALSE	TRUE	NA	bacillus
Bartonella quintana	FALSE	gram stain negative	aerobic	FALSE	NA	FALSE	biosafety level 2	NA	TRUE	FALSE	FALSE	gamma	bacillus
[Haemophilus] piscium	TRUE	gram stain negative	aerobic	FALSE	NA	TRUE	biosafety level 1	NA	NA	FALSE	FALSE	gamma	bacillus
Herbaspirillum rubrisubalbicans	TRUE	gram stain negative	aerobic	FALSE	NA	NA	biosafety level 1	NA	FALSE	FALSE	FALSE	NA	bacillus
Moritella viscosa	TRUE	gram stain negative	aerobic	NA	NA	TRUE	biosafety level 1	NA	NA	FALSE	FALSE	NA	bacillus
Delftia acidovorans	TRUE	gram stain negative	aerobic	NA	TRUE	NA	biosafety level 1	NA	FALSE	FALSE	FALSE	NA	bacillus
Paracidovorax avenae	TRUE	gram stain negative	aerobic	FALSE	NA	FALSE	biosafety level 1	NA	TRUE	TRUE	FALSE	NA	bacillus
Paracidovorax cattleyae	TRUE	gram stain negative	aerobic	FALSE	NA	FALSE	biosafety level 1	NA	TRUE	TRUE	FALSE	NA	bacillus
Paracidovorax citrulli	TRUE	gram stain negative	aerobic	FALSE	TRUE	FALSE	biosafety level 1	NA	TRUE	TRUE	FALSE	NA	bacillus
Acidovorax temperans	TRUE	gram stain negative	aerobic	FALSE	NA	FALSE	biosafety level 1	NA	NA	NA	FALSE	NA	bacillus
Pseudoalteromonas elyakovii	TRUE	gram stain negative	aerobic	FALSE	NA	TRUE	biosafety level 1	NA	FALSE	FALSE	FALSE	gamma	bacillus
Parageobacillus caldoxylosilyticus	TRUE	gram stain positive	aerobic	NA	NA	NA	biosafety level 1	NA	FALSE	FALSE	TRUE	NA	bacillus
Photobacterium indicum	TRUE	gram stain negative	NA	FALSE	NA	TRUE	biosafety level 1	NA	FALSE	FALSE	FALSE	NA	bacillus
Frateuria aurantia	TRUE	gram stain negative	aerobic	FALSE	NA	NA	biosafety level 1	NA	FALSE	FALSE	FALSE	NA	bacillus
Bacteroides thetaiotaomicron	FALSE	gram stain negative	anaerobic	FALSE	NA	TRUE	biosafety level 2	NA	TRUE	FALSE	FALSE	NA	bacillus
Vagococcus lutrae	FALSE	gram stain positive	aerobic	FALSE	NA	TRUE	biosafety level 1	NA	FALSE	FALSE	FALSE	NA	NA
Bacteroides uniformis	FALSE	gram stain negative	anaerobic	FALSE	NA	NA	biosafety level 2	NA	TRUE	FALSE	FALSE	gamma	bacillus
Streptococcus pluranimalium	FALSE	gram stain positive	aerobic	FALSE	NA	TRUE	biosafety level 2	NA	NA	FALSE	FALSE	beta	coccus
Microbacterium oxydans	FALSE	gram stain positive	aerobic	NA	NA	FALSE	biosafety level 1	NA	FALSE	FALSE	FALSE	NA	bacillus
Cupriavidus pauculus	TRUE	gram stain negative	aerobic	FALSE	NA	NA	biosafety level 2	NA	TRUE	FALSE	FALSE	NA	bacillus
Trichococcus flocculiformis	FALSE	gram stain positive	anaerobic	FALSE	NA	NA	biosafety level 1	NA	NA	FALSE	FALSE	NA	coccus
Obesumbacterium proteus	TRUE	gram stain negative	aerobic	NA	NA	TRUE	biosafety level 2	NA	NA	TRUE	FALSE	NA	bacillus
Serratia grimesii	TRUE	gram stain negative	aerobic	FALSE	NA	TRUE	biosafety level 2	NA	TRUE	TRUE	FALSE	NA	bacillus
Aminobacter aminovorans	TRUE	gram stain negative	aerobic	FALSE	NA	NA	biosafety level 1	NA	NA	FALSE	FALSE	NA	bacillus
Aminobacter aganoensis	TRUE	gram stain negative	aerobic	FALSE	NA	NA	biosafety level 1	NA	NA	FALSE	FALSE	NA	bacillus
Aminobacter niigataensis	TRUE	gram stain negative	aerobic	FALSE	NA	NA	biosafety level 1	NA	NA	FALSE	FALSE	NA	bacillus
Streptomyces althioticus	FALSE	gram stain positive	aerobic	FALSE	NA	FALSE	biosafety level 1	NA	FALSE	FALSE	TRUE	NA	tail
Bradyrhizobium commune	TRUE	gram stain negative	aerobic	FALSE	NA	FALSE	biosafety level 1	NA	FALSE	FALSE	FALSE	NA	bacillus
Leclercia adecarboxylata	TRUE	gram stain negative	aerobic	FALSE	NA	NA	biosafety level 2	NA	TRUE	TRUE	FALSE	NA	bacillus
Streptomyces tsukubensis	FALSE	gram stain positive	aerobic	FALSE	NA	FALSE	biosafety level 1	NA	FALSE	FALSE	TRUE	NA	tail
Oceanimonas doudoroffii	TRUE	gram stain negative	aerobic	NA	NA	NA	biosafety level 1	NA	FALSE	FALSE	FALSE	NA	bacillus
Microbacterium chocolatum	FALSE	gram stain positive	aerobic	NA	NA	FALSE	biosafety level 1	NA	FALSE	FALSE	FALSE	NA	bacillus
Halochromatium glycolicum	FALSE	gram stain negative	anaerobic	FALSE	NA	NA	biosafety level 1	NA	NA	FALSE	FALSE	NA	bacillus
Acetobacter sicerae	TRUE	gram stain negative	aerobic	FALSE	NA	NA	biosafety level 1	NA	NA	FALSE	FALSE	NA	bacillus
Rothia nasimurium	FALSE	gram stain positive	aerobic	FALSE	NA	NA	biosafety level 1	NA	NA	FALSE	FALSE	NA	coccus
Streptomyces turgidiscabies	FALSE	gram stain positive	aerobic	FALSE	NA	FALSE	biosafety level 1	NA	FALSE	TRUE	TRUE	NA	tail
Nocardia cerradoensis	FALSE	gram stain positive	aerobic	FALSE	NA	TRUE	biosafety level 2	NA	NA	FALSE	TRUE	NA	bacillus
Bradyrhizobium arachidis	TRUE	gram stain negative	aerobic	FALSE	NA	FALSE	biosafety level 1	NA	FALSE	FALSE	FALSE	NA	bacillus
Cytobacillus gottheilii	TRUE	gram stain positive	aerobic	FALSE	NA	NA	biosafety level 1	NA	FALSE	FALSE	TRUE	NA	bacillus
Micrococcus antarcticus	FALSE	gram stain positive	aerobic	NA	NA	NA	biosafety level 1	NA	FALSE	FALSE	FALSE	NA	coccus
Microbulbifer elongatus	FALSE	gram stain negative	aerobic	TRUE	NA	NA	biosafety level 1	NA	FALSE	FALSE	FALSE	NA	NA
Pseudomonas lundensis	TRUE	gram stain negative	aerobic	NA	NA	NA	biosafety level 1	NA	FALSE	FALSE	FALSE	gamma	bacillus
Xanthomonas cissicola	TRUE	gram stain negative	aerobic	FALSE	NA	NA	biosafety level 1	NA	TRUE	TRUE	FALSE	NA	bacillus
Sphingobium abikonense	FALSE	gram stain negative	aerobic	FALSE	NA	NA	biosafety level 1	NA	FALSE	FALSE	FALSE	NA	bacillus
Pseudomonas thivervalensis	TRUE	gram stain negative	aerobic	FALSE	NA	FALSE	biosafety level 1	NA	TRUE	TRUE	FALSE	NA	bacillus
Herbaspirillum huttiense	TRUE	gram stain negative	aerobic	NA	NA	NA	biosafety level 1	NA	FALSE	FALSE	FALSE	NA	bacillus
Cytobacillus purgationiresistens	TRUE	gram stain positive	aerobic	FALSE	NA	NA	biosafety level 1	NA	FALSE	FALSE	TRUE	NA	bacillus
Priestia flexa	TRUE	gram stain positive	aerobic	FALSE	NA	NA	biosafety level 1	NA	FALSE	FALSE	TRUE	NA	bacillus
Halalkalibacterium halodurans	TRUE	gram stain positive	aerobic	FALSE	NA	NA	biosafety level 1	NA	NA	FALSE	TRUE	NA	bacillus
Acidovorax defluvii	TRUE	gram stain negative	aerobic	FALSE	NA	NA	biosafety level 1	NA	FALSE	NA	FALSE	NA	bacillus
Nonomuraea rhizophila	FALSE	gram stain positive	aerobic	FALSE	NA	NA	biosafety level 1	NA	NA	FALSE	TRUE	NA	bacillus
Borreliella sinica	TRUE	gram stain negative	aerobic	FALSE	NA	TRUE	biosafety level 1	NA	TRUE	FALSE	NA	NA	spirillum
Rhodopseudomonas rhenobacensis	TRUE	gram stain negative	aerobic	FALSE	NA	FALSE	biosafety level 1	NA	FALSE	FALSE	FALSE	NA	bacillus
Aquaspirillum arcticum	TRUE	gram stain negative	aerobic	NA	NA	NA	biosafety level 1	NA	FALSE	FALSE	FALSE	NA	bacillus
Xenorhabdus khoisanae	TRUE	gram stain negative	aerobic	FALSE	NA	TRUE	biosafety level 1	NA	TRUE	FALSE	FALSE	NA	bacillus
Pseudomonas deceptionensis	TRUE	gram stain negative	aerobic	NA	NA	NA	biosafety level 1	NA	FALSE	FALSE	FALSE	gamma	bacillus
Psychromonas marina	TRUE	gram stain negative	aerobic	TRUE	NA	NA	biosafety level 1	NA	FALSE	FALSE	FALSE	NA	bacillus
Parageobacillus galactosidasius	TRUE	gram stain positive	aerobic	NA	NA	NA	biosafety level 1	NA	FALSE	FALSE	TRUE	NA	bacillus
Promicromonospora sukumoe	FALSE	gram stain positive	aerobic	FALSE	NA	FALSE	biosafety level 1	NA	NA	FALSE	FALSE	NA	NA
Williamsia phyllosphaerae	FALSE	gram stain positive	aerobic	FALSE	NA	NA	biosafety level 1	NA	NA	FALSE	FALSE	NA	bacillus
Caulobacter segnis	TRUE	gram stain negative	aerobic	FALSE	NA	FALSE	biosafety level 1	NA	FALSE	FALSE	FALSE	NA	bacillus
Streptomyces brevispora	FALSE	gram stain positive	aerobic	NA	NA	FALSE	biosafety level 1	NA	FALSE	FALSE	TRUE	NA	tail
Streptomyces laculatispora	FALSE	gram stain positive	aerobic	NA	NA	FALSE	biosafety level 1	NA	FALSE	FALSE	TRUE	NA	tail
Borreliella spielmanii	TRUE	gram stain negative	aerobic	FALSE	NA	TRUE	biosafety level 2	NA	TRUE	FALSE	NA	NA	spirillum
Pseudomonas abietaniphila	TRUE	gram stain negative	aerobic	FALSE	NA	NA	biosafety level 1	NA	FALSE	FALSE	NA	NA	bacillus
Moritella japonica	TRUE	gram stain negative	aerobic	NA	NA	TRUE	biosafety level 1	NA	NA	FALSE	FALSE	NA	bacillus
Colwellia hornerae	TRUE	gram stain negative	aerobic	NA	NA	NA	biosafety level 1	NA	FALSE	FALSE	FALSE	NA	bacillus
Alicyclobacillus hesperidum	TRUE	gram stain positive	aerobic	TRUE	NA	FALSE	biosafety level 1	NA	FALSE	FALSE	TRUE	NA	bacillus
Enterococcus quebecensis	FALSE	gram stain positive	aerobic	TRUE	NA	NA	biosafety level 1	NA	TRUE	FALSE	TRUE	alpha	NA
Enterococcus ureasiticus	FALSE	gram stain positive	aerobic	TRUE	NA	FALSE	biosafety level 1	NA	FALSE	FALSE	TRUE	alpha	NA
Pseudomonas linyingensis	TRUE	gram stain negative	aerobic	FALSE	NA	NA	biosafety level 1	NA	NA	FALSE	FALSE	NA	bacillus
Pseudomonas nitritireducens	TRUE	gram stain negative	aerobic	FALSE	NA	FALSE	biosafety level 1	NA	FALSE	FALSE	FALSE	NA	NA
Arthrobacter psychrolactophilus	FALSE	gram stain positive	aerobic	FALSE	NA	NA	biosafety level 1	NA	NA	FALSE	FALSE	NA	bacillus
Thiomonas intermedia	TRUE	gram stain negative	aerobic	FALSE	NA	FALSE	biosafety level 1	NA	FALSE	FALSE	FALSE	NA	bacillus
Thiomonas perometabolis	TRUE	gram stain negative	aerobic	FALSE	NA	FALSE	biosafety level 1	NA	FALSE	FALSE	FALSE	NA	bacillus
Azospirillum doebereinerae	TRUE	gram stain negative	aerobic	FALSE	NA	NA	biosafety level 1	NA	NA	FALSE	FALSE	NA	bacillus
Pseudomonas brassicacearum	TRUE	gram stain negative	aerobic	FALSE	TRUE	FALSE	biosafety level 1	NA	TRUE	TRUE	FALSE	NA	bacillus
Sphingomonas aquatilis	TRUE	gram stain negative	aerobic	FALSE	NA	FALSE	biosafety level 1	NA	FALSE	TRUE	FALSE	NA	bacillus
Enterococcus viikkiensis	FALSE	gram stain positive	aerobic	TRUE	NA	NA	biosafety level 1	NA	TRUE	NA	FALSE	alpha	NA
Bartonella pachyuromydis	FALSE	gram stain negative	aerobic	FALSE	NA	TRUE	biosafety level 1	NA	TRUE	FALSE	FALSE	gamma	bacillus
Aeromonas lusitana	TRUE	gram stain negative	aerobic	FALSE	NA	TRUE	biosafety level 1	NA	NA	FALSE	FALSE	gamma	bacillus
Bradyrhizobium ottawaense	TRUE	gram stain negative	aerobic	FALSE	NA	FALSE	biosafety level 1	NA	FALSE	FALSE	FALSE	gamma	bacillus
Nitrobacter alkalicus	TRUE	gram stain negative	NA	FALSE	NA	FALSE	biosafety level 1	NA	FALSE	FALSE	FALSE	NA	bacillus
Staphylococcus ureilyticus	FALSE	gram stain positive	aerobic	FALSE	NA	TRUE	biosafety level 1	NA	TRUE	FALSE	FALSE	gamma	coccus
Amycolatopsis bullii	FALSE	gram stain positive	aerobic	FALSE	NA	NA	biosafety level 1	NA	FALSE	FALSE	TRUE	NA	NA
Cupriavidus plantarum	TRUE	gram stain negative	aerobic	FALSE	NA	NA	biosafety level 1	NA	NA	FALSE	FALSE	NA	bacillus
Micromonospora sediminicola	FALSE	gram stain positive	aerobic	FALSE	NA	FALSE	biosafety level 1	NA	NA	FALSE	TRUE	NA	NA
Bordetella petrii	TRUE	gram stain negative	aerobic	FALSE	NA	TRUE	biosafety level 2	NA	TRUE	FALSE	FALSE	gamma	bacillus
Piscinibacter gummiphilus	TRUE	gram stain negative	aerobic	NA	NA	NA	biosafety level 1	NA	FALSE	FALSE	FALSE	NA	bacillus
Paraburkholderia dilworthii	TRUE	gram stain negative	aerobic	FALSE	NA	NA	biosafety level 1	NA	NA	FALSE	FALSE	NA	bacillus
Aeromonas rivipollensis	TRUE	gram stain negative	aerobic	FALSE	NA	TRUE	biosafety level 1	NA	NA	FALSE	FALSE	NA	bacillus
Pseudomonas vancouverensis	TRUE	gram stain negative	aerobic	FALSE	NA	NA	biosafety level 1	NA	FALSE	FALSE	FALSE	gamma	bacillus
Burkholderia stabilis	TRUE	gram stain negative	aerobic	FALSE	NA	NA	biosafety level 2	NA	TRUE	FALSE	FALSE	gamma	bacillus
Burkholderia cenocepacia	TRUE	gram stain negative	aerobic	FALSE	TRUE	NA	biosafety level 2	NA	TRUE	TRUE	FALSE	gamma	bacillus
Actinomadura glauciflava	FALSE	gram stain positive	aerobic	FALSE	NA	NA	biosafety level 1	NA	FALSE	FALSE	TRUE	NA	bacillus
Legionella lytica	TRUE	gram stain negative	aerobic	FALSE	NA	NA	biosafety level 1	NA	NA	FALSE	FALSE	NA	bacillus
Bacillus spizizenii	TRUE	gram stain positive	aerobic	FALSE	NA	NA	biosafety level 1	NA	TRUE	FALSE	TRUE	NA	bacillus
Herbaspirillum seropedicae	TRUE	gram stain negative	aerobic	FALSE	NA	NA	biosafety level 1	NA	FALSE	FALSE	FALSE	NA	bacillus
Dietzia aurantiaca	FALSE	gram stain positive	aerobic	FALSE	NA	NA	biosafety level 1	NA	NA	FALSE	FALSE	NA	bacillus
Staphylococcus argenteus	FALSE	gram stain positive	aerobic	FALSE	NA	TRUE	biosafety level 2	NA	TRUE	FALSE	FALSE	beta	NA
Mycolicibacterium septicum	FALSE	gram stain positive	aerobic	NA	NA	TRUE	biosafety level 2	NA	TRUE	FALSE	FALSE	NA	bacillus
Kocuria oceani	FALSE	gram stain positive	aerobic	FALSE	NA	NA	biosafety level 1	NA	NA	FALSE	FALSE	NA	coccus
Bradyrhizobium manausense	TRUE	gram stain negative	aerobic	FALSE	NA	FALSE	biosafety level 1	NA	FALSE	FALSE	FALSE	NA	bacillus
Bradyrhizobium huanghuaihaiense	TRUE	gram stain negative	aerobic	FALSE	NA	FALSE	biosafety level 1	NA	FALSE	FALSE	FALSE	NA	bacillus
Bradyrhizobium daqingense	TRUE	gram stain negative	aerobic	FALSE	NA	FALSE	biosafety level 1	NA	FALSE	FALSE	FALSE	NA	bacillus
Rhodococcus koreensis	FALSE	gram stain positive	aerobic	TRUE	NA	FALSE	biosafety level 1	NA	FALSE	FALSE	NA	NA	bacillus
Rhodopseudomonas faecalis	TRUE	gram stain negative	anaerobic	FALSE	NA	FALSE	biosafety level 1	NA	FALSE	FALSE	FALSE	NA	bacillus
Salinispora vitiensis	FALSE	gram stain positive	aerobic	FALSE	NA	FALSE	biosafety level 1	NA	FALSE	FALSE	TRUE	NA	NA
Salinispora mooreana	FALSE	gram stain positive	aerobic	FALSE	NA	FALSE	biosafety level 1	NA	FALSE	FALSE	TRUE	NA	NA
Mesorhizobium muleiense	TRUE	gram stain negative	aerobic	FALSE	NA	NA	biosafety level 1	NA	TRUE	FALSE	FALSE	NA	bacillus
Listeria weihenstephanensis	TRUE	gram stain positive	anaerobic	FALSE	NA	NA	biosafety level 1	NA	NA	FALSE	FALSE	gamma	bacillus
Sphingobium limneticum	TRUE	gram stain negative	aerobic	FALSE	NA	FALSE	biosafety level 1	NA	FALSE	FALSE	FALSE	NA	bacillus
Gluconacetobacter tumulicola	TRUE	gram stain negative	aerobic	FALSE	NA	NA	biosafety level 1	NA	NA	FALSE	FALSE	NA	bacillus
Gluconacetobacter asukensis	TRUE	gram stain negative	aerobic	FALSE	NA	NA	biosafety level 1	NA	NA	FALSE	FALSE	NA	bacillus
Shewanella aestuarii	TRUE	gram stain negative	facultatively anaerobic	FALSE	NA	NA	biosafety level 1	NA	NA	FALSE	FALSE	NA	bacillus
Campylobacter volucris	TRUE	gram stain negative	aerobic	NA	NA	TRUE	biosafety level 1	NA	NA	FALSE	FALSE	gamma	spirillum
Xenorhabdus ishibashii	TRUE	gram stain negative	facultatively anaerobic	FALSE	NA	TRUE	biosafety level 1	NA	NA	FALSE	FALSE	NA	bacillus
Pseudoduganella namucuonensis	TRUE	gram stain negative	aerobic	NA	NA	NA	biosafety level 1	NA	FALSE	FALSE	FALSE	gamma	bacillus
Pseudogulbenkiania gefcensis	TRUE	gram stain negative	aerobic	FALSE	NA	NA	biosafety level 1	NA	NA	FALSE	FALSE	NA	bacillus
Planococcus plakortidis	TRUE	gram stain positive	aerobic	FALSE	NA	NA	biosafety level 1	NA	NA	FALSE	FALSE	NA	coccus
Kutzneria buriramensis	FALSE	gram stain positive	aerobic	FALSE	NA	NA	biosafety level 1	NA	NA	FALSE	TRUE	NA	bacillus
Corynebacterium epidermidicanis	FALSE	gram stain positive	aerobic	FALSE	NA	TRUE	biosafety level 1	NA	NA	FALSE	FALSE	NA	bacillus
Rhodococcus canchipurensis	FALSE	gram stain positive	aerobic	NA	NA	FALSE	biosafety level 1	NA	FALSE	FALSE	FALSE	NA	bacillus
Sphingomonas kyungheensis	TRUE	gram stain negative	aerobic	FALSE	NA	FALSE	biosafety level 1	NA	FALSE	TRUE	FALSE	NA	bacillus
Caballeronia grimmiae	TRUE	gram stain negative	aerobic	FALSE	NA	NA	biosafety level 1	NA	TRUE	FALSE	FALSE	gamma	bacillus
Chromobacterium alkanivorans	TRUE	gram stain negative	facultatively anaerobic	FALSE	NA	NA	biosafety level 1	NA	NA	FALSE	FALSE	NA	bacillus
Streptococcus troglodytidis	FALSE	gram stain positive	facultatively anaerobic	FALSE	NA	NA	biosafety level 2	NA	TRUE	FALSE	FALSE	NA	coccus
Riemerella columbipharyngis	FALSE	gram stain negative	aerobic	NA	NA	NA	biosafety level 1	NA	NA	FALSE	FALSE	gamma	bacillus
Thermocatellispora tengchongensis	FALSE	gram stain positive	aerobic	FALSE	NA	NA	biosafety level 1	NA	NA	FALSE	TRUE	NA	bacillus
Vibrio alfacsensis	TRUE	gram stain negative	facultatively anaerobic	FALSE	NA	NA	biosafety level 1	NA	NA	FALSE	FALSE	NA	bacillus
Arsenicicoccus dermatophilus	FALSE	gram stain positive	facultatively anaerobic	NA	NA	TRUE	biosafety level 2	NA	NA	FALSE	FALSE	NA	coccus
Pantoea rodasii	TRUE	gram stain negative	facultatively anaerobic	FALSE	NA	TRUE	biosafety level 1	NA	TRUE	TRUE	FALSE	NA	bacillus
Pantoea wallisii	TRUE	gram stain negative	facultatively anaerobic	FALSE	NA	NA	biosafety level 1	NA	TRUE	TRUE	FALSE	NA	bacillus
Enterococcus plantarum	FALSE	gram stain positive	aerobic	TRUE	NA	NA	biosafety level 1	NA	TRUE	FALSE	TRUE	gamma	NA
Streptococcus orisasini	FALSE	gram stain positive	aerobic	FALSE	NA	NA	biosafety level 1	NA	NA	FALSE	FALSE	gamma	coccus
Arcanobacterium pluranimalium	FALSE	gram stain positive	NA	NA	NA	TRUE	biosafety level 2	NA	NA	FALSE	FALSE	alpha	bacillus
Rhodococcus nanhaiensis	FALSE	gram stain positive	aerobic	NA	NA	NA	biosafety level 1	NA	FALSE	FALSE	FALSE	NA	bacillus
Sphingobium boeckii	TRUE	gram stain negative	aerobic	FALSE	NA	NA	biosafety level 1	NA	FALSE	FALSE	FALSE	NA	bacillus
Patulibacter medicamentivorans	FALSE	gram stain positive	aerobic	FALSE	NA	FALSE	biosafety level 1	NA	FALSE	FALSE	FALSE	NA	bacillus
Coprobacter fastidiosus	FALSE	gram stain negative	anaerobic	FALSE	NA	NA	biosafety level 1	NA	TRUE	NA	FALSE	NA	bacillus
Neisseria oralis	FALSE	gram stain negative	NA	FALSE	NA	NA	biosafety level 2	NA	NA	FALSE	FALSE	gamma	bacillus
Chromobacterium vaccinii	TRUE	gram stain negative	aerobic	FALSE	NA	TRUE	biosafety level 1	NA	NA	FALSE	FALSE	NA	bacillus
Brenneria goodwinii	TRUE	gram stain negative	facultatively anaerobic	FALSE	NA	NA	biosafety level 1	NA	NA	TRUE	FALSE	NA	bacillus
Alishewanella fetalis	FALSE	gram stain negative	facultatively anaerobic	NA	NA	NA	biosafety level 1	NA	NA	FALSE	FALSE	gamma	bacillus
Aeromonas australiensis	TRUE	gram stain negative	aerobic	FALSE	NA	TRUE	biosafety level 1	NA	NA	FALSE	FALSE	gamma	bacillus
Novosphingobium fuchskuhlense	FALSE	gram stain negative	aerobic	NA	NA	NA	biosafety level 1	NA	FALSE	FALSE	FALSE	NA	bacillus
[truncated: 1,877 more rows]

## Sheet: Supplementary Dataset 3
binomial_name	motility	gram_staining	aerophilicity	extreme_environment_tolerance	biofilm_formation	animal_pathogenicity	biosafety_level	health_association	host_association	plant_pathogenicity	spore_formation	hemolysis	cell_shape
Ancylobacter aquaticus	FALSE	gram stain negative	aerobic	NA	NA	NA	biosafety level 1	NA	NA	FALSE	FALSE	NA	bacillus
Photorhabdus caribbeanensis	TRUE	gram stain negative	NA	NA	NA	TRUE	biosafety level 1	NA	NA	FALSE	FALSE	NA	bacillus
Photorhabdus hainanensis	TRUE	gram stain negative	NA	NA	NA	TRUE	biosafety level 1	NA	NA	FALSE	FALSE	NA	bacillus
Kosakonia oryzendophytica	TRUE	gram stain negative	aerobic	FALSE	NA	NA	NA	NA	TRUE	NA	FALSE	NA	bacillus
Companilactobacillus ginsenosidimutans	FALSE	gram stain positive	anaerobic	NA	NA	NA	biosafety level 1	NA	NA	FALSE	FALSE	NA	NA
Sphingobacterium mizutaii	FALSE	gram stain negative	aerobic	NA	NA	NA	biosafety level 1	NA	NA	NA	FALSE	NA	NA
Polycladomyces subterraneus	FALSE	gram stain positive	aerobic	NA	NA	NA	biosafety level 1	NA	NA	FALSE	TRUE	NA	NA
Domibacillus enclensis	TRUE	gram stain positive	aerobic	NA	NA	NA	biosafety level 1	NA	NA	FALSE	TRUE	NA	NA
Exiguobacterium enclense	TRUE	gram stain positive	aerobic	NA	NA	NA	biosafety level 1	NA	NA	FALSE	FALSE	NA	bacillus
Pseudonocardia tetrahydrofuranoxydans	FALSE	gram stain positive	aerobic	NA	NA	NA	biosafety level 1	NA	NA	FALSE	TRUE	NA	bacillus
Nocardioides soli	FALSE	gram stain positive	aerobic	NA	NA	NA	biosafety level 1	NA	NA	FALSE	FALSE	NA	NA
Lentzea flava	FALSE	gram stain positive	aerobic	NA	NA	NA	biosafety level 1	NA	NA	FALSE	TRUE	NA	NA
Saccharothrix syringae	FALSE	gram stain positive	aerobic	NA	NA	NA	biosafety level 1	NA	NA	FALSE	TRUE	NA	bacillus
Saccharothrix texasensis	FALSE	gram stain positive	aerobic	NA	NA	NA	biosafety level 1	NA	NA	FALSE	TRUE	NA	NA
Pelagimonas phthalicica	TRUE	gram stain negative	aerobic	NA	NA	NA	biosafety level 1	NA	NA	NA	FALSE	NA	NA
Chryseobacterium tructae	FALSE	gram stain negative	aerobic	NA	NA	NA	biosafety level 1	NA	NA	FALSE	FALSE	NA	NA
Streptomonospora salina	FALSE	gram stain positive	aerobic	NA	NA	NA	biosafety level 1	NA	NA	FALSE	TRUE	NA	NA
Tenacibaculum mesophilum	TRUE	gram stain negative	aerobic	NA	NA	NA	biosafety level 1	NA	NA	NA	FALSE	NA	NA
Methanothermobacter crinale	FALSE	gram stain positive	anaerobic	NA	NA	NA	biosafety level 1	NA	NA	FALSE	FALSE	NA	bacillus
Chitinophaga filiformis	FALSE	gram stain negative	aerobic	NA	NA	NA	biosafety level 1	NA	NA	FALSE	NA	NA	NA
Marichromatium gracile	TRUE	gram stain negative	anaerobic	NA	NA	NA	biosafety level 1	NA	NA	FALSE	FALSE	NA	bacillus
Nocardiopsis coralliicola	FALSE	gram stain positive	aerobic	NA	NA	NA	biosafety level 1	NA	NA	FALSE	TRUE	NA	NA
Aliidiomarina shirensis	TRUE	gram stain negative	NA	NA	NA	NA	biosafety level 1	NA	NA	NA	FALSE	NA	NA
Saccharothrix stipae	FALSE	gram stain positive	aerobic	NA	NA	NA	biosafety level 1	NA	NA	FALSE	TRUE	NA	NA
Kocuria indica	FALSE	gram stain positive	aerobic	FALSE	NA	NA	biosafety level 1	NA	NA	FALSE	FALSE	NA	NA
Saccharothrix tamanrassetensis	FALSE	gram stain positive	aerobic	NA	NA	NA	biosafety level 1	NA	NA	FALSE	TRUE	NA	bacillus
Pseudomonas spelaei	TRUE	gram stain negative	aerobic	FALSE	NA	NA	biosafety level 1	NA	NA	NA	FALSE	NA	bacillus
Gordonia phosphorivorans	FALSE	gram stain positive	aerobic	NA	NA	NA	biosafety level 1	NA	NA	FALSE	FALSE	NA	NA
Cereibacter sphaeroides	TRUE	gram stain negative	aerobic	NA	NA	NA	biosafety level 1	NA	FALSE	NA	TRUE	NA	bacillus
Streptosporangium subroseum	FALSE	gram stain positive	aerobic	NA	NA	NA	biosafety level 1	NA	NA	FALSE	TRUE	NA	NA
Pedobacter kyungheensis	FALSE	gram stain negative	aerobic	NA	NA	NA	biosafety level 1	NA	NA	FALSE	FALSE	NA	bacillus
Herbidospora soli	FALSE	gram stain positive	aerobic	NA	NA	NA	biosafety level 1	NA	NA	FALSE	TRUE	NA	coccus
Halarchaeum solikamskense	FALSE	gram stain negative	aerobic	NA	NA	NA	biosafety level 1	NA	NA	FALSE	FALSE	NA	NA
Methylobacterium fujisawaense	TRUE	gram stain negative	aerobic	NA	NA	NA	biosafety level 1	NA	NA	FALSE	FALSE	NA	bacillus
Companilactobacillus heilongjiangensis	FALSE	gram stain positive	aerobic	NA	NA	NA	biosafety level 1	NA	NA	FALSE	FALSE	NA	NA
Phytohabitans flavus	FALSE	gram stain positive	aerobic	FALSE	NA	NA	biosafety level 1	NA	NA	FALSE	TRUE	NA	NA
Phytohabitans rumicis	FALSE	gram stain positive	aerobic	FALSE	NA	NA	biosafety level 1	NA	NA	FALSE	TRUE	NA	NA
Phytohabitans houttuyneae	FALSE	gram stain positive	aerobic	FALSE	NA	NA	biosafety level 1	NA	NA	FALSE	TRUE	NA	NA
Streptomyces manipurensis	FALSE	gram stain positive	aerobic	FALSE	NA	NA	biosafety level 1	NA	NA	FALSE	TRUE	NA	NA
Actinoallomurus liliacearum	FALSE	gram stain positive	aerobic	NA	NA	NA	biosafety level 1	NA	NA	FALSE	TRUE	NA	NA
Actinoallomurus vinaceus	FALSE	gram stain positive	aerobic	NA	NA	NA	biosafety level 1	NA	NA	FALSE	TRUE	NA	NA
Neoroseomonas soli	FALSE	gram stain negative	aerobic	NA	NA	NA	biosafety level 1	NA	NA	FALSE	FALSE	NA	NA
Magnetospirillum fulvum	TRUE	gram stain negative	anaerobic	NA	NA	NA	biosafety level 1	NA	NA	FALSE	FALSE	NA	spirillum
Comamonas nitrativorans	TRUE	gram stain negative	aerobic	NA	NA	NA	biosafety level 1	NA	NA	NA	FALSE	NA	bacillus
Allofrancisella frigidaquae	FALSE	gram stain negative	aerobic	NA	NA	NA	biosafety level 1	NA	NA	FALSE	FALSE	NA	bacillus
Nocardiopsis trehalosi	FALSE	gram stain positive	aerobic	NA	NA	NA	biosafety level 1	NA	NA	FALSE	TRUE	NA	bacillus
Nocardiopsis tropica	FALSE	gram stain positive	aerobic	TRUE	NA	NA	biosafety level 1	NA	NA	FALSE	TRUE	NA	NA
Idiomarina piscisalsi	TRUE	gram stain negative	aerobic	NA	NA	NA	biosafety level 1	NA	NA	FALSE	FALSE	NA	bacillus
Thermococcus guaymasensis	TRUE	gram stain negative	anaerobic	NA	NA	NA	biosafety level 1	NA	NA	FALSE	NA	NA	coccus
Saccharothrix ecbatanensis	FALSE	gram stain positive	aerobic	NA	NA	NA	biosafety level 1	NA	NA	FALSE	TRUE	NA	bacillus
Rathayibacter festucae	FALSE	gram stain positive	aerobic	NA	NA	NA	biosafety level 1	NA	NA	FALSE	FALSE	NA	bacillus
Moritella abyssi	TRUE	gram stain negative	aerobic	NA	NA	NA	biosafety level 1	NA	NA	FALSE	FALSE	NA	bacillus
Pseudomonas ogarae	TRUE	gram stain negative	aerobic	FALSE	NA	NA	biosafety level 1	NA	NA	NA	FALSE	NA	bacillus
Romboutsia ilealis	TRUE	gram stain positive	anaerobic	NA	NA	NA	biosafety level 1	TRUE	NA	FALSE	NA	NA	NA
Spirillospora rubra	FALSE	gram stain positive	aerobic	FALSE	NA	NA	biosafety level 1	NA	NA	FALSE	NA	NA	bacillus
Actinocorallia longicatena	FALSE	gram stain positive	aerobic	NA	NA	NA	biosafety level 1	NA	NA	FALSE	FALSE	NA	bacillus
Actinomadura oligospora	FALSE	gram stain positive	aerobic	NA	NA	NA	biosafety level 1	NA	NA	FALSE	TRUE	NA	NA
Psychrobacter pacificensis	FALSE	gram stain negative	aerobic	NA	NA	NA	biosafety level 1	NA	NA	FALSE	FALSE	NA	NA
Amycolatopsis rubida	FALSE	gram stain positive	aerobic	FALSE	NA	NA	biosafety level 1	NA	NA	FALSE	TRUE	NA	NA
Streptomyces tremellae	FALSE	gram stain positive	aerobic	FALSE	NA	NA	biosafety level 1	NA	NA	FALSE	TRUE	NA	NA
Kribbella soli	FALSE	gram stain positive	aerobic	NA	NA	NA	biosafety level 1	NA	NA	FALSE	TRUE	NA	NA
Kribbella sindirgiensis	FALSE	gram stain positive	aerobic	NA	NA	NA	biosafety level 1	NA	NA	FALSE	TRUE	NA	NA
Nonomuraea muscovyensis	FALSE	gram stain positive	aerobic	NA	NA	NA	biosafety level 1	NA	NA	FALSE	TRUE	NA	NA
Brevibacillus fulvus	TRUE	NA	aerobic	NA	NA	NA	biosafety level 1	NA	FALSE	FALSE	TRUE	NA	NA
Microvirga makkahensis	FALSE	gram stain negative	aerobic	NA	NA	NA	biosafety level 1	NA	NA	FALSE	FALSE	NA	bacillus
Microvirga arabica	FALSE	gram stain negative	aerobic	NA	NA	NA	biosafety level 1	NA	NA	NA	FALSE	NA	bacillus
Pseudonocardia hierapolitana	FALSE	gram stain positive	aerobic	NA	NA	NA	biosafety level 1	NA	NA	FALSE	TRUE	NA	NA
Saccharopolyspora hattusasensis	FALSE	gram stain positive	aerobic	NA	NA	NA	biosafety level 1	NA	NA	FALSE	TRUE	NA	bacillus
Rhizobium helianthi	TRUE	gram stain negative	aerobic	NA	NA	NA	biosafety level 1	NA	NA	FALSE	FALSE	NA	bacillus
Paracoccus rhizosphaerae	FALSE	gram stain negative	aerobic	NA	NA	NA	biosafety level 1	NA	NA	NA	FALSE	NA	NA
Cryptosporangium minutisporangium	FALSE	gram stain positive	aerobic	NA	NA	NA	biosafety level 1	NA	NA	FALSE	TRUE	NA	NA
Lutibacter holmesii	FALSE	gram stain negative	aerobic	NA	NA	NA	biosafety level 1	NA	NA	FALSE	FALSE	NA	bacillus
Geodermatophilus tzadiensis	TRUE	gram stain positive	aerobic	NA	NA	NA	biosafety level 1	NA	NA	FALSE	TRUE	NA	NA
Geodermatophilus siccatus	TRUE	gram stain positive	aerobic	NA	NA	NA	biosafety level 1	NA	NA	FALSE	NA	NA	coccus
Geodermatophilus africanus	TRUE	gram stain positive	aerobic	NA	NA	NA	biosafety level 1	NA	NA	FALSE	NA	NA	coccus
Geodermatophilus saharensis	TRUE	gram stain positive	aerobic	NA	NA	NA	biosafety level 1	NA	NA	FALSE	TRUE	NA	NA
Mogibacterium neglectum	FALSE	gram stain positive	anaerobic	NA	NA	NA	NA	NA	NA	NA	FALSE	NA	NA
Pseudomonas prosekii	TRUE	gram stain negative	aerobic	FALSE	NA	NA	biosafety level 1	NA	NA	NA	FALSE	NA	bacillus
Pseudoxanthobacter liyangensis	TRUE	gram stain negative	aerobic	NA	NA	NA	biosafety level 1	NA	NA	FALSE	FALSE	NA	NA
Lactococcus taiwanensis	FALSE	gram stain positive	facultatively anaerobic	NA	NA	NA	biosafety level 1	NA	NA	FALSE	FALSE	NA	NA
Psychroflexus salarius	FALSE	gram stain negative	aerobic	NA	NA	NA	biosafety level 1	NA	NA	FALSE	FALSE	NA	NA
Roseovarius litoreus	FALSE	gram stain negative	aerobic	NA	NA	NA	biosafety level 1	NA	NA	NA	FALSE	NA	NA
Micromonospora fiedleri	FALSE	gram stain positive	aerobic	FALSE	NA	NA	biosafety level 1	NA	NA	FALSE	TRUE	NA	NA
Desulfotignum balticum	FALSE	gram stain negative	anaerobic	NA	NA	NA	biosafety level 1	NA	NA	FALSE	FALSE	NA	bacillus
Kosakonia sacchari	TRUE	gram stain negative	aerobic	FALSE	NA	NA	NA	NA	TRUE	NA	FALSE	NA	bacillus
Paraliobacillus salinarum	TRUE	gram stain positive	NA	NA	NA	NA	biosafety level 1	NA	NA	FALSE	NA	NA	bacillus
Enterococcus lemanii	FALSE	gram stain positive	aerobic	NA	NA	NA	biosafety level 1	NA	NA	FALSE	FALSE	NA	NA
Enterococcus eurekensis	FALSE	gram stain positive	aerobic	NA	NA	NA	biosafety level 1	NA	NA	FALSE	FALSE	NA	NA
Mycetocola zhadangensis	FALSE	gram stain positive	aerobic	NA	NA	NA	biosafety level 1	NA	NA	FALSE	FALSE	NA	NA
Melaminivora alkalimesophila	TRUE	gram stain negative	aerobic	NA	NA	NA	biosafety level 1	NA	NA	NA	FALSE	NA	NA
Rhizobium cauense	TRUE	gram stain negative	aerobic	NA	NA	NA	biosafety level 1	NA	NA	FALSE	FALSE	NA	NA
Aquibacillus albus	TRUE	gram stain positive	aerobic	NA	NA	NA	biosafety level 1	NA	NA	FALSE	TRUE	NA	bacillus
Nocardioides glacieisoli	FALSE	gram stain positive	aerobic	NA	NA	NA	biosafety level 1	NA	NA	FALSE	FALSE	NA	NA
[Desulfovibrio] dechloracetivorans	TRUE	gram stain negative	anaerobic	NA	NA	NA	biosafety level 1	NA	NA	FALSE	FALSE	NA	NA
Paenibacillus lignilyticus	TRUE	NA	aerobic	NA	NA	NA	biosafety level 1	NA	NA	FALSE	TRUE	NA	NA
Paenibacillus artemisiicola	TRUE	NA	aerobic	NA	NA	NA	biosafety level 1	NA	NA	FALSE	TRUE	NA	NA
Anoxybacillus kaynarcensis	TRUE	gram stain positive	aerobic	NA	NA	NA	biosafety level 1	NA	NA	FALSE	TRUE	NA	NA
Ruegeria arenilitoris	FALSE	NA	aerobic	NA	NA	NA	biosafety level 1	NA	NA	NA	FALSE	NA	bacillus
Vreelandella songnenensis	TRUE	gram stain negative	aerobic	NA	NA	NA	biosafety level 1	NA	NA	FALSE	FALSE	NA	NA
Kocuria dechangensis	FALSE	gram stain positive	aerobic	FALSE	NA	NA	biosafety level 1	NA	NA	FALSE	NA	NA	coccus
Planomicrobium soli	TRUE	NA	aerobic	FALSE	NA	NA	biosafety level 1	NA	NA	FALSE	FALSE	NA	coccus
Methanobacterium congolense	FALSE	gram stain positive	anaerobic	NA	NA	NA	biosafety level 1	NA	NA	FALSE	FALSE	NA	bacillus
Methanoculleus chikugoensis	FALSE	gram stain negative	anaerobic	NA	NA	NA	biosafety level 1	NA	NA	FALSE	FALSE	NA	coccus
Amycolatopsis jiangsuensis	FALSE	gram stain positive	aerobic	FALSE	NA	NA	biosafety level 1	NA	NA	FALSE	TRUE	NA	NA
Kineococcus endophyticus	TRUE	gram stain positive	aerobic	NA	NA	NA	biosafety level 1	NA	NA	FALSE	FALSE	NA	coccus
Saccharopolyspora dendranthemae	FALSE	gram stain positive	aerobic	NA	NA	NA	biosafety level 1	NA	NA	FALSE	TRUE	NA	bacillus
Gryllotalpicola reticulitermitis	TRUE	gram stain positive	aerobic	NA	NA	NA	biosafety level 1	NA	NA	FALSE	FALSE	NA	NA
Natrinema salaciae	FALSE	gram stain negative	aerobic	NA	NA	NA	biosafety level 1	NA	NA	FALSE	FALSE	NA	NA
Nonomuraea thailandensis	FALSE	gram stain positive	aerobic	NA	NA	NA	biosafety level 1	NA	NA	FALSE	TRUE	NA	bacillus
Rheinheimera muenzenbergensis	TRUE	gram stain negative	aerobic	NA	NA	NA	biosafety level 1	NA	NA	FALSE	FALSE	NA	bacillus
Alloalcanivorax gelatiniphagus	TRUE	gram stain negative	aerobic	NA	NA	NA	biosafety level 1	NA	NA	FALSE	FALSE	NA	bacillus
Wenyingzhuangia marina	FALSE	gram stain negative	aerobic	NA	NA	NA	biosafety level 1	NA	NA	FALSE	FALSE	NA	NA
Hymenobacter aerophilus	FALSE	gram stain negative	aerobic	TRUE	NA	NA	biosafety level 1	NA	FALSE	NA	FALSE	NA	NA
Paenibacillus granivorans	TRUE	gram stain positive	NA	NA	NA	NA	biosafety level 1	NA	NA	FALSE	TRUE	NA	NA
Paracoccus laeviglucosivorans	FALSE	gram stain negative	aerobic	NA	NA	NA	biosafety level 1	NA	NA	NA	FALSE	NA	bacillus
Haloarchaeobius salinus	TRUE	gram stain negative	aerobic	NA	NA	NA	biosafety level 1	NA	NA	FALSE	FALSE	NA	bacillus
Puniceibacterium antarcticum	FALSE	gram stain negative	aerobic	NA	NA	NA	biosafety level 1	NA	NA	NA	FALSE	NA	NA
Streptomyces mangrovi	FALSE	gram stain positive	aerobic	FALSE	NA	NA	biosafety level 1	NA	NA	FALSE	TRUE	NA	NA
Pseudonocardia nematodicida	FALSE	gram stain positive	aerobic	NA	NA	NA	biosafety level 1	NA	NA	FALSE	NA	NA	bacillus
Marinomonas profundimaris	TRUE	gram stain negative	aerobic	NA	NA	NA	biosafety level 1	NA	NA	NA	FALSE	NA	bacillus
Photorhabdus noenieputensis	TRUE	gram stain negative	NA	NA	NA	TRUE	biosafety level 1	NA	NA	FALSE	FALSE	NA	bacillus
Flavobacterium arsenitoxidans	TRUE	gram stain negative	aerobic	NA	NA	NA	biosafety level 1	NA	NA	FALSE	FALSE	NA	bacillus
Spirosoma aerolatum	FALSE	gram stain negative	aerobic	NA	NA	NA	biosafety level 1	NA	NA	NA	FALSE	NA	NA
Paracoccus sediminis	FALSE	gram stain negative	aerobic	NA	NA	NA	biosafety level 1	NA	NA	NA	FALSE	NA	bacillus
Streptomyces chumphonensis	FALSE	gram stain positive	aerobic	FALSE	NA	NA	biosafety level 1	NA	NA	FALSE	TRUE	NA	NA
Nocardia bhagyanarayanae	FALSE	gram stain positive	aerobic	FALSE	NA	NA	NA	NA	NA	FALSE	NA	NA	bacillus
Catellatospora methionotrophica	FALSE	gram stain positive	aerobic	NA	NA	NA	biosafety level 1	NA	NA	FALSE	TRUE	NA	NA
Priestia abyssalis	TRUE	gram stain positive	aerobic	NA	NA	NA	biosafety level 1	NA	NA	FALSE	TRUE	NA	bacillus
Microvirga vignae	FALSE	gram stain negative	aerobic	NA	NA	NA	biosafety level 1	NA	NA	FALSE	FALSE	NA	bacillus
Oceanobacillus arenosus	TRUE	gram stain positive	aerobic	NA	NA	NA	biosafety level 1	NA	NA	FALSE	TRUE	NA	bacillus
Saccharopolyspora indica	FALSE	gram stain positive	aerobic	NA	NA	NA	biosafety level 1	NA	NA	FALSE	TRUE	NA	NA
Neoroseomonas marina	FALSE	gram stain negative	aerobic	NA	NA	NA	biosafety level 1	NA	NA	FALSE	FALSE	NA	NA
Nesterenkonia massiliensis	FALSE	gram stain positive	aerobic	NA	NA	NA	biosafety level 1	NA	NA	FALSE	FALSE	NA	NA
Nosocomiicoccus massiliensis	FALSE	gram stain positive	aerobic	NA	NA	NA	biosafety level 1	NA	NA	FALSE	FALSE	NA	NA
Nonomuraea flavida	FALSE	gram stain positive	aerobic	NA	NA	NA	biosafety level 1	NA	NA	FALSE	TRUE	NA	NA
Mucilaginibacter xinganensis	FALSE	gram stain negative	aerobic	NA	NA	NA	biosafety level 1	NA	NA	NA	FALSE	NA	NA
Nocardiopsis akesuensis	FALSE	gram stain positive	aerobic	NA	NA	NA	biosafety level 1	NA	NA	FALSE	TRUE	NA	bacillus
Hymenobacter perfusus	FALSE	gram stain negative	aerobic	NA	NA	NA	biosafety level 1	NA	NA	FALSE	FALSE	NA	NA
Iodidimonas gelatinilytica	TRUE	gram stain negative	aerobic	NA	NA	NA	NA	NA	NA	FALSE	FALSE	NA	NA
Pedobacter nutrimenti	FALSE	gram stain negative	aerobic	NA	NA	NA	biosafety level 1	NA	NA	NA	FALSE	NA	bacillus
Sphingomonas yantingensis	TRUE	gram stain negative	aerobic	FALSE	NA	NA	biosafety level 1	NA	NA	NA	FALSE	NA	bacillus
Kaistella carnis	FALSE	gram stain negative	aerobic	NA	NA	NA	biosafety level 1	NA	NA	FALSE	FALSE	NA	bacillus
Fuchsiella ferrireducens	TRUE	gram stain negative	anaerobic	NA	NA	NA	biosafety level 1	NA	NA	NA	TRUE	NA	NA
Acidipropionibacterium damnosum	FALSE	gram stain positive	aerobic	FALSE	NA	NA	biosafety level 1	NA	NA	FALSE	FALSE	NA	NA
Jannaschia faecimaris	TRUE	gram stain negative	aerobic	NA	NA	NA	biosafety level 1	NA	NA	NA	FALSE	NA	NA
Flagellimonas pacifica	FALSE	gram stain negative	aerobic	NA	NA	NA	biosafety level 1	NA	NA	NA	FALSE	NA	bacillus
Pseudooceanicola antarcticus	FALSE	gram stain negative	NA	NA	NA	NA	biosafety level 1	NA	NA	NA	FALSE	NA	NA
Ornithinimicrobium humiphilum	FALSE	gram stain positive	aerobic	NA	NA	NA	biosafety level 1	NA	NA	FALSE	FALSE	NA	NA
Desulfonatronum zhilinae	TRUE	gram stain negative	anaerobic	NA	NA	NA	biosafety level 1	NA	NA	FALSE	FALSE	NA	NA
Leucobacter zeae	FALSE	gram stain positive	aerobic	NA	NA	NA	biosafety level 1	NA	NA	FALSE	FALSE	NA	NA
Streptomyces barkulensis	FALSE	gram stain positive	aerobic	FALSE	NA	NA	biosafety level 1	NA	NA	FALSE	TRUE	NA	NA
Vreelandella nanhaiensis	TRUE	gram stain negative	aerobic	NA	NA	NA	biosafety level 1	NA	NA	FALSE	FALSE	NA	NA
Arthrobacter cheniae	FALSE	gram stain positive	aerobic	NA	NA	NA	biosafety level 1	NA	NA	FALSE	FALSE	NA	NA
Arthrobacter frigidicola	FALSE	gram stain positive	aerobic	NA	NA	NA	biosafety level 1	NA	NA	FALSE	FALSE	NA	NA
Cryobacterium glaciale	TRUE	gram stain positive	aerobic	NA	NA	NA	biosafety level 1	NA	NA	FALSE	FALSE	NA	NA
Cryobacterium frigoriphilum	TRUE	gram stain positive	aerobic	NA	NA	NA	biosafety level 1	NA	NA	FALSE	FALSE	NA	NA
Cryobacterium gelidum	TRUE	gram stain positive	aerobic	NA	NA	NA	biosafety level 1	NA	NA	FALSE	FALSE	NA	NA
Cryobacterium ruanii	TRUE	gram stain positive	aerobic	NA	NA	NA	biosafety level 1	NA	NA	FALSE	FALSE	NA	NA
Cryobacterium suzukii	TRUE	gram stain positive	aerobic	NA	NA	NA	biosafety level 1	NA	NA	FALSE	FALSE	NA	NA
Cryobacterium serini	TRUE	gram stain positive	aerobic	NA	NA	NA	biosafety level 1	NA	NA	FALSE	FALSE	NA	NA
Cryobacterium lyxosi	TRUE	gram stain positive	aerobic	NA	NA	NA	biosafety level 1	NA	NA	FALSE	FALSE	NA	NA
Arcticibacter pallidicorallinus	FALSE	gram stain negative	aerobic	NA	NA	NA	biosafety level 1	NA	NA	NA	FALSE	NA	NA
Sphingomonas psychrolutea	FALSE	gram stain negative	aerobic	NA	NA	NA	biosafety level 1	NA	NA	NA	FALSE	NA	NA
Psychrobacillus psychrotolerans	FALSE	gram stain positive	aerobic	NA	NA	NA	biosafety level 1	NA	NA	FALSE	TRUE	NA	NA
Halodesulfovibrio aestuarii	TRUE	gram stain negative	anaerobic	NA	NA	NA	biosafety level 1	NA	NA	FALSE	FALSE	NA	NA
Chryseobacterium camelliae	FALSE	gram stain negative	aerobic	NA	NA	NA	biosafety level 1	NA	NA	FALSE	FALSE	NA	NA
Paenibacillus glycanilyticus	TRUE	gram stain positive	aerobic	NA	NA	NA	biosafety level 1	NA	NA	FALSE	TRUE	NA	NA
Glaciihabitans tibetensis	FALSE	gram stain positive	aerobic	NA	NA	NA	biosafety level 1	NA	NA	FALSE	FALSE	NA	bacillus
Salinicola peritrichatus	TRUE	gram stain negative	aerobic	NA	NA	NA	biosafety level 1	NA	NA	FALSE	FALSE	NA	bacillus
Croceibacterium atlanticum	FALSE	gram stain negative	aerobic	NA	NA	NA	biosafety level 1	NA	NA	FALSE	FALSE	NA	NA
Frondihabitans sucicola	FALSE	gram stain positive	aerobic	NA	NA	NA	biosafety level 1	NA	NA	FALSE	FALSE	NA	bacillus
Pedobacter jejuensis	FALSE	gram stain negative	aerobic	NA	NA	NA	biosafety level 1	NA	NA	FALSE	FALSE	NA	bacillus
Hymenobacter arcticus	FALSE	gram stain negative	aerobic	NA	NA	NA	biosafety level 1	NA	NA	NA	FALSE	NA	NA
Dermacoccus nishinomiyaensis	FALSE	gram stain positive	aerobic	NA	NA	NA	biosafety level 1	NA	NA	FALSE	NA	NA	coccus
Veronia nyctiphanis	TRUE	gram stain negative	NA	NA	NA	NA	biosafety level 1	NA	NA	FALSE	FALSE	NA	NA
Hymenobacter kanuolensis	FALSE	gram stain negative	aerobic	NA	NA	NA	biosafety level 1	NA	NA	NA	FALSE	NA	NA
Saccharothrix carnea	FALSE	gram stain positive	aerobic	NA	NA	NA	biosafety level 1	NA	NA	FALSE	TRUE	NA	bacillus
Cloacibacterium haliotis	FALSE	gram stain negative	NA	FALSE	NA	NA	biosafety level 1	NA	NA	FALSE	FALSE	NA	bacillus
Flaviflexus salsibiostraticola	FALSE	gram stain positive	aerobic	NA	NA	NA	biosafety level 1	NA	NA	FALSE	FALSE	NA	NA
Sphingorhabdus rigui	FALSE	gram stain negative	aerobic	NA	NA	NA	biosafety level 1	NA	NA	FALSE	FALSE	NA	NA
Bacillus fengqiuensis	TRUE	gram stain positive	aerobic	NA	NA	NA	biosafety level 1	NA	NA	FALSE	TRUE	NA	bacillus
Tessaracoccus defluvii	FALSE	gram stain positive	NA	NA	NA	NA	biosafety level 1	NA	NA	FALSE	FALSE	NA	NA
Nonomuraea harbinensis	FALSE	gram stain positive	aerobic	NA	NA	NA	biosafety level 1	NA	NA	FALSE	TRUE	NA	NA
Micromonospora andamanensis	FALSE	gram stain positive	aerobic	FALSE	NA	NA	biosafety level 1	NA	NA	FALSE	TRUE	NA	NA
Aequorivita nionensis	FALSE	gram stain negative	aerobic	NA	NA	NA	biosafety level 1	NA	NA	FALSE	FALSE	NA	NA
Nioella nitratireducens	FALSE	gram stain negative	aerobic	NA	NA	NA	biosafety level 1	NA	NA	NA	FALSE	NA	NA
Stenotrophomonas acidaminiphila	TRUE	gram stain negative	aerobic	NA	NA	NA	biosafety level 1	NA	NA	TRUE	FALSE	NA	bacillus
Cohnella terricola	TRUE	gram stain positive	aerobic	NA	NA	NA	biosafety level 1	NA	NA	FALSE	TRUE	NA	NA
Actinomycetospora atypica	FALSE	gram stain positive	aerobic	NA	NA	NA	biosafety level 1	NA	NA	FALSE	TRUE	NA	NA
Halocynthiibacter namhaensis	FALSE	gram stain negative	aerobic	NA	NA	NA	biosafety level 1	NA	NA	NA	FALSE	NA	NA
Nonomuraea fuscirosea	FALSE	gram stain positive	aerobic	FALSE	NA	NA	biosafety level 1	NA	NA	FALSE	TRUE	NA	NA
Salinifilum ghardaiensis	FALSE	gram stain positive	aerobic	NA	NA	NA	biosafety level 1	NA	NA	FALSE	TRUE	NA	NA
Thalassospira alkalitolerans	TRUE	gram stain negative	NA	NA	NA	NA	biosafety level 1	NA	NA	FALSE	FALSE	NA	NA
Actibacter haliotis	FALSE	gram stain negative	aerobic	NA	NA	NA	biosafety level 1	NA	NA	FALSE	FALSE	NA	NA
Larsenimonas salina	TRUE	gram stain negative	aerobic	NA	NA	NA	biosafety level 1	NA	NA	FALSE	FALSE	NA	bacillus
Oceanimonas baumannii	TRUE	gram stain negative	aerobic	NA	NA	NA	biosafety level 1	NA	NA	FALSE	FALSE	NA	bacillus
Aquimarina pacifica	TRUE	gram stain negative	aerobic	NA	NA	NA	biosafety level 1	NA	NA	FALSE	FALSE	NA	NA
Enterococcus xiangfangensis	FALSE	gram stain positive	aerobic	TRUE	NA	NA	biosafety level 1	NA	TRUE	NA	FALSE	NA	NA
Geodermatophilus amargosae	TRUE	gram stain positive	aerobic	NA	NA	NA	biosafety level 1	NA	NA	FALSE	TRUE	NA	coccus
Aquabacterium olei	TRUE	gram stain negative	aerobic	NA	NA	NA	biosafety level 1	NA	NA	FALSE	FALSE	NA	NA
Microbacterium nanhaiense	FALSE	gram stain positive	aerobic	NA	NA	NA	biosafety level 1	NA	NA	FALSE	FALSE	NA	NA
Streptosporangium shengliense	FALSE	gram stain positive	aerobic	NA	NA	NA	biosafety level 1	NA	NA	FALSE	TRUE	NA	NA
Massilia kyonggiensis	TRUE	gram stain negative	aerobic	NA	NA	NA	biosafety level 1	NA	NA	FALSE	FALSE	NA	NA
Enterococcus alishanensis	FALSE	gram stain positive	NA	NA	NA	NA	biosafety level 1	NA	NA	NA	FALSE	NA	NA
Algibacter miyuki	TRUE	gram stain negative	aerobic	NA	NA	NA	biosafety level 1	NA	NA	FALSE	FALSE	NA	NA
Deinococcus radiotolerans	FALSE	gram stain positive	aerobic	NA	NA	NA	biosafety level 1	NA	NA	FALSE	FALSE	NA	NA
Thiomicrorhabdus arctica	TRUE	gram stain negative	aerobic	FALSE	NA	NA	biosafety level 1	NA	FALSE	NA	FALSE	NA	NA
Brevundimonas bullata	TRUE	gram stain negative	aerobic	NA	NA	NA	biosafety level 1	NA	NA	FALSE	FALSE	NA	bacillus
Halopseudomonas salina	TRUE	gram stain negative	aerobic	NA	NA	NA	biosafety level 1	NA	NA	FALSE	FALSE	NA	NA
Roseibium aquae	TRUE	gram stain negative	aerobic	NA	NA	NA	biosafety level 1	NA	NA	FALSE	FALSE	NA	bacillus
Pseudomonas kilonensis	TRUE	gram stain negative	aerobic	FALSE	NA	NA	biosafety level 1	NA	NA	NA	FALSE	NA	bacillus
Sinomonas susongensis	FALSE	gram stain positive	aerobic	NA	NA	NA	biosafety level 1	NA	NA	FALSE	FALSE	NA	NA
Tenacibaculum caenipelagi	TRUE	gram stain negative	aerobic	NA	NA	NA	biosafety level 1	NA	NA	NA	FALSE	NA	NA
Idiomarina aquatica	TRUE	gram stain negative	aerobic	NA	NA	NA	biosafety level 1	NA	NA	FALSE	FALSE	NA	bacillus
Clostridium bowmanii	TRUE	gram stain positive	anaerobic	NA	NA	NA	biosafety level 1	NA	NA	FALSE	TRUE	NA	NA
Alkalispirochaeta odontotermitis	TRUE	gram stain negative	anaerobic	NA	NA	NA	biosafety level 1	NA	NA	FALSE	NA	NA	NA
Alkalilimnicola halodurans	TRUE	gram stain negative	NA	NA	NA	NA	biosafety level 1	NA	NA	FALSE	FALSE	NA	spirillum
Polaribacter atrinae	FALSE	gram stain negative	aerobic	NA	NA	NA	biosafety level 1	NA	NA	NA	FALSE	NA	NA
Geodermatophilus poikilotrophus	TRUE	gram stain positive	aerobic	NA	NA	NA	biosafety level 1	NA	NA	FALSE	NA	NA	coccus
Granulicella acidiphila	FALSE	gram stain negative	aerobic	NA	NA	NA	biosafety level 1	NA	NA	FALSE	FALSE	NA	bacillus
Corynebacterium atrinae	FALSE	gram stain positive	aerobic	FALSE	NA	NA	biosafety level 1	NA	NA	FALSE	FALSE	NA	NA
Streptosporangium nanhuense	FALSE	gram stain positive	aerobic	NA	NA	NA	biosafety level 1	NA	NA	FALSE	TRUE	NA	NA
Sinomonas humi	FALSE	gram stain positive	aerobic	NA	NA	NA	biosafety level 1	NA	NA	FALSE	FALSE	NA	NA
Bacillus ndiopicus	TRUE	gram stain positive	aerobic	NA	NA	NA	biosafety level 1	NA	NA	FALSE	TRUE	NA	NA
Anaerosalibacter massiliensis	TRUE	gram stain positive	anaerobic	NA	NA	NA	biosafety level 1	NA	NA	FALSE	TRUE	NA	NA
Nesterenkonia rhizosphaerae	FALSE	gram stain positive	aerobic	NA	NA	NA	biosafety level 1	NA	NA	FALSE	FALSE	NA	NA
Chelatococcus caeni	TRUE	gram stain negative	aerobic	NA	NA	NA	biosafety level 1	NA	NA	FALSE	FALSE	NA	NA
Jatrophihabitans fulvus	FALSE	gram stain positive	aerobic	NA	NA	NA	biosafety level 1	NA	NA	FALSE	FALSE	NA	NA
Rufibacter immobilis	FALSE	gram stain negative	aerobic	NA	NA	NA	biosafety level 1	NA	NA	FALSE	FALSE	NA	NA
Flavihumibacter solisilvae	FALSE	gram stain positive	aerobic	NA	NA	NA	biosafety level 1	NA	NA	FALSE	FALSE	NA	NA
Nocardia fluminea	FALSE	gram stain positive	aerobic	NA	NA	NA	biosafety level 1	NA	NA	FALSE	TRUE	NA	NA
Flavobacterium lacus	FALSE	gram stain negative	NA	NA	NA	NA	biosafety level 1	NA	NA	FALSE	FALSE	NA	bacillus
Colwellia meonggei	TRUE	gram stain negative	aerobic	NA	NA	NA	biosafety level 1	NA	NA	FALSE	FALSE	NA	bacillus
Flavobacterium faecale	FALSE	gram stain negative	aerobic	NA	NA	NA	biosafety level 1	NA	NA	FALSE	FALSE	NA	NA
Aliarcobacter lanthieri	TRUE	gram stain negative	aerobic	NA	NA	TRUE	NA	NA	NA	NA	FALSE	NA	NA
Terrabacter koreensis	FALSE	gram stain positive	aerobic	NA	NA	NA	biosafety level 1	NA	NA	FALSE	FALSE	NA	coccus
Lactococcus cremoris	FALSE	gram stain positive	NA	NA	NA	NA	biosafety level 1	NA	NA	FALSE	FALSE	beta	NA
Nocardiopsis oceani	FALSE	gram stain positive	aerobic	TRUE	NA	NA	biosafety level 1	NA	NA	FALSE	TRUE	NA	NA
Nocardiopsis nanhaiensis	FALSE	gram stain positive	aerobic	TRUE	NA	NA	biosafety level 1	NA	NA	FALSE	TRUE	NA	NA
Halorientalis persicus	FALSE	gram stain negative	aerobic	NA	NA	NA	biosafety level 1	NA	NA	FALSE	FALSE	NA	NA
Marinococcus halophilus	TRUE	gram stain positive	aerobic	NA	NA	NA	biosafety level 1	NA	NA	NA	FALSE	NA	coccus
Asanoa ishikariensis	FALSE	gram stain positive	aerobic	FALSE	NA	NA	biosafety level 1	NA	NA	FALSE	NA	NA	NA
Thalassomonas viridans	TRUE	gram stain negative	aerobic	NA	NA	NA	biosafety level 1	NA	NA	FALSE	FALSE	NA	bacillus
Halobellus ramosii	TRUE	gram stain negative	aerobic	TRUE	NA	NA	biosafety level 1	NA	NA	FALSE	FALSE	NA	NA
Alkalibacillus almallahensis	TRUE	gram stain positive	aerobic	NA	NA	NA	biosafety level 1	NA	NA	FALSE	TRUE	NA	NA
Halolamina rubra	FALSE	gram stain negative	aerobic	NA	NA	NA	biosafety level 1	NA	NA	FALSE	FALSE	NA	bacillus
Pseudidiomarina woesei	TRUE	gram stain negative	aerobic	NA	NA	NA	biosafety level 1	NA	NA	NA	FALSE	NA	NA
Sphingobacterium gobiense	FALSE	gram stain negative	NA	NA	NA	NA	NA	NA	NA	NA	FALSE	NA	NA
Glycocaulis albus	FALSE	gram stain negative	aerobic	NA	NA	NA	biosafety level 1	NA	NA	FALSE	FALSE	NA	NA
Streptomonospora tuzyakensis	FALSE	gram stain positive	aerobic	NA	NA	NA	biosafety level 1	NA	NA	FALSE	TRUE	NA	bacillus
Streptobacillus felis	FALSE	gram stain negative	aerobic	NA	NA	NA	NA	NA	NA	FALSE	FALSE	alpha	bacillus
Aequorivita soesokkakensis	FALSE	gram stain negative	aerobic	NA	NA	NA	biosafety level 1	NA	NA	FALSE	FALSE	NA	bacillus
Halomonas heilongjiangensis	TRUE	gram stain negative	aerobic	NA	NA	NA	biosafety level 1	NA	NA	FALSE	FALSE	NA	bacillus
Marinobacter shengliensis	TRUE	gram stain negative	aerobic	NA	NA	NA	biosafety level 1	NA	NA	FALSE	FALSE	NA	bacillus
Mycobacterium paragordonae	FALSE	gram stain positive	aerobic	NA	NA	TRUE	NA	NA	NA	FALSE	FALSE	NA	bacillus
Dietzia psychralcaliphila	FALSE	gram stain positive	aerobic	NA	NA	NA	biosafety level 1	NA	NA	FALSE	FALSE	NA	bacillus
Mucilaginibacter pineti	FALSE	gram stain negative	aerobic	NA	NA	NA	biosafety level 1	NA	NA	NA	FALSE	NA	NA
Pseudooctadecabacter jejudonensis	FALSE	gram stain negative	aerobic	NA	NA	NA	biosafety level 1	NA	NA	NA	FALSE	NA	NA
Rubrobacter calidifluminis	FALSE	gram stain positive	aerobic	NA	NA	NA	biosafety level 1	NA	NA	FALSE	FALSE	NA	bacillus
Rubrobacter naiadicus	FALSE	gram stain positive	aerobic	NA	NA	NA	biosafety level 1	NA	NA	FALSE	FALSE	NA	bacillus
Rhodanobacter koreensis	TRUE	gram stain negative	aerobic	NA	NA	NA	biosafety level 1	NA	NA	FALSE	FALSE	NA	bacillus
Rossellomorea oryzaecorticis	TRUE	gram stain positive	aerobic	NA	NA	NA	biosafety level 1	NA	NA	FALSE	TRUE	NA	bacillus
Ectothiorhodospira marina	TRUE	gram stain negative	anaerobic	NA	NA	NA	biosafety level 1	NA	NA	FALSE	FALSE	NA	NA
Leisingera aquaemixtae	TRUE	gram stain negative	NA	NA	NA	NA	biosafety level 1	NA	NA	NA	FALSE	NA	bacillus
Granulosicoccus marinus	TRUE	gram stain negative	aerobic	NA	NA	NA	biosafety level 1	NA	NA	FALSE	FALSE	NA	NA
Mariniluteicoccus flavus	FALSE	gram stain positive	NA	NA	NA	NA	biosafety level 1	NA	NA	FALSE	FALSE	NA	coccus
Martelella radicis	FALSE	gram stain negative	NA	NA	NA	NA	biosafety level 1	NA	FALSE	FALSE	FALSE	NA	NA
Martelella mangrovi	FALSE	gram stain negative	aerobic	NA	NA	NA	biosafety level 1	NA	FALSE	FALSE	FALSE	NA	NA
Paraburkholderia metalliresistens	TRUE	gram stain negative	aerobic	NA	NA	NA	biosafety level 1	NA	NA	FALSE	FALSE	NA	NA
Bythopirellula goksoeyrii	TRUE	gram stain negative	NA	NA	NA	NA	NA	NA	NA	NA	NA	NA	NA
Pontibacter yuliensis	FALSE	gram stain negative	aerobic	NA	NA	NA	biosafety level 1	NA	NA	FALSE	FALSE	NA	NA
Gracilibacillus alcaliphilus	TRUE	gram stain positive	aerobic	NA	NA	NA	biosafety level 1	NA	NA	FALSE	TRUE	NA	bacillus
Leuconostoc rapi	FALSE	gram stain positive	aerobic	NA	NA	NA	biosafety level 1	NA	NA	FALSE	FALSE	NA	NA
Rhodoplanes oryzae	TRUE	gram stain negative	aerobic	NA	NA	NA	biosafety level 1	NA	NA	FALSE	FALSE	NA	NA
Chromohalobacter canadensis	TRUE	gram stain negative	aerobic	NA	NA	NA	biosafety level 1	NA	NA	FALSE	FALSE	NA	bacillus
Chromohalobacter israelensis	TRUE	gram stain negative	aerobic	NA	NA	NA	biosafety level 1	NA	NA	FALSE	FALSE	NA	bacillus
[Flavobacterium] thermophilum	TRUE	gram stain positive	aerobic	NA	NA	NA	biosafety level 1	NA	NA	FALSE	TRUE	NA	NA
Chryseobacterium artocarpi	FALSE	gram stain negative	aerobic	NA	NA	NA	biosafety level 1	NA	NA	FALSE	FALSE	NA	NA
Oceanisphaera profunda	TRUE	gram stain negative	aerobic	NA	NA	NA	biosafety level 1	NA	NA	FALSE	FALSE	NA	bacillus
Marinobacter similis	TRUE	gram stain negative	aerobic	NA	NA	NA	biosafety level 1	NA	NA	FALSE	FALSE	NA	bacillus
Marinobacter salarius	TRUE	gram stain negative	aerobic	NA	NA	NA	biosafety level 1	NA	NA	FALSE	FALSE	NA	NA
Dactylosporangium sucinum	TRUE	gram stain positive	aerobic	NA	NA	NA	biosafety level 1	NA	NA	FALSE	TRUE	NA	NA
Cryobacterium flavum	TRUE	gram stain positive	aerobic	NA	NA	NA	biosafety level 1	NA	NA	FALSE	FALSE	NA	NA
Cryobacterium luteum	TRUE	gram stain positive	aerobic	NA	NA	NA	biosafety level 1	NA	NA	FALSE	FALSE	NA	NA
Falsiroseomonas wooponensis	FALSE	gram stain negative	aerobic	NA	NA	NA	biosafety level 1	NA	NA	FALSE	FALSE	NA	NA
Zobellia uliginosa	TRUE	gram stain negative	aerobic	NA	NA	NA	biosafety level 1	NA	NA	FALSE	FALSE	NA	bacillus
Salinicoccus sediminis	FALSE	gram stain positive	aerobic	NA	NA	NA	biosafety level 1	NA	NA	FALSE	FALSE	NA	coccus
Halorubrum laminariae	FALSE	gram stain negative	aerobic	TRUE	NA	NA	biosafety level 1	NA	NA	FALSE	FALSE	NA	NA
Glycocaulis alkaliphilus	FALSE	gram stain negative	aerobic	NA	NA	NA	biosafety level 1	NA	NA	FALSE	FALSE	NA	NA
Dactylosporangium cerinum	TRUE	gram stain positive	aerobic	FALSE	NA	NA	biosafety level 1	NA	NA	FALSE	TRUE	NA	NA
Arcticibacter eurypsychrophilus	FALSE	gram stain negative	aerobic	NA	NA	NA	biosafety level 1	NA	NA	NA	FALSE	NA	NA
Actinopolyspora salinaria	FALSE	gram stain positive	aerobic	NA	NA	NA	biosafety level 1	NA	NA	NA	TRUE	NA	NA
Secundilactobacillus mixtipabuli	FALSE	gram stain positive	aerobic	NA	NA	NA	biosafety level 1	NA	NA	FALSE	FALSE	NA	NA
Simiduia litorea	TRUE	gram stain negative	aerobic	NA	NA	NA	biosafety level 1	NA	NA	NA	FALSE	NA	NA
Paenibacillus oenotherae	TRUE	gram stain positive	aerobic	NA	NA	NA	biosafety level 1	NA	NA	FALSE	TRUE	NA	NA
Sphaerisporangium dianthi	FALSE	gram stain positive	aerobic	NA	NA	NA	biosafety level 1	NA	NA	FALSE	TRUE	NA	bacillus
Plantactinospora veratri	FALSE	gram stain positive	aerobic	FALSE	NA	NA	biosafety level 1	NA	NA	FALSE	TRUE	NA	NA
Actinacidiphila bryophytorum	FALSE	gram stain positive	aerobic	FALSE	NA	NA	biosafety level 1	NA	NA	FALSE	TRUE	NA	NA
Pontibacter chinhatensis	TRUE	gram stain negative	aerobic	NA	NA	NA	biosafety level 1	NA	NA	NA	FALSE	NA	NA
Sphingobacterium yanglingense	FALSE	gram stain negative	aerobic	NA	NA	NA	biosafety level 1	NA	NA	NA	FALSE	NA	NA
Pullulanibacillus pueri	FALSE	gram stain positive	aerobic	NA	NA	NA	biosafety level 1	NA	NA	FALSE	TRUE	NA	bacillus
Domibacillus indicus	TRUE	gram stain positive	aerobic	NA	NA	NA	biosafety level 1	NA	NA	FALSE	TRUE	NA	NA
Hymenobacter terrae	FALSE	gram stain negative	aerobic	NA	NA	NA	biosafety level 1	NA	NA	NA	FALSE	NA	NA
Chryseomicrobium aureum	TRUE	gram stain positive	aerobic	NA	NA	NA	biosafety level 1	NA	NA	FALSE	NA	NA	NA
Micromonospora vulcania	FALSE	gram stain positive	aerobic	FALSE	NA	NA	biosafety level 1	NA	NA	FALSE	TRUE	NA	NA
Streptosporangium corydalis	FALSE	gram stain positive	aerobic	NA	NA	NA	biosafety level 1	NA	NA	FALSE	TRUE	NA	NA
Methylorubrum suomiense	TRUE	gram stain negative	aerobic	NA	NA	NA	biosafety level 1	NA	NA	FALSE	FALSE	NA	bacillus
Massilia norwichensis	TRUE	gram stain negative	aerobic	NA	NA	NA	biosafety level 1	NA	NA	FALSE	FALSE	NA	NA
Flavihumibacter cheonanensis	FALSE	gram stain positive	aerobic	NA	NA	NA	biosafety level 1	NA	NA	FALSE	FALSE	NA	NA
Brevundimonas denitrificans	TRUE	gram stain negative	aerobic	NA	NA	NA	biosafety level 1	NA	NA	FALSE	FALSE	NA	bacillus
Lysobacter caeni	FALSE	gram stain negative	aerobic	NA	NA	NA	biosafety level 1	NA	NA	NA	FALSE	NA	NA
Algoriphagus taiwanensis	FALSE	gram stain negative	aerobic	NA	NA	NA	biosafety level 1	NA	NA	FALSE	FALSE	NA	NA
Ruegeria meonggei	FALSE	gram stain negative	aerobic	NA	NA	NA	biosafety level 1	NA	NA	NA	FALSE	NA	bacillus
Lutimonas halocynthiae	FALSE	gram stain negative	aerobic	NA	NA	NA	biosafety level 1	NA	NA	FALSE	FALSE	NA	NA
Maribacter caenipelagi	FALSE	gram stain negative	aerobic	NA	NA	NA	biosafety level 1	NA	NA	FALSE	FALSE	NA	bacillus
Amycolatopsis rhabdoformis	FALSE	gram stain positive	aerobic	FALSE	NA	NA	biosafety level 1	NA	NA	FALSE	TRUE	NA	NA
Halobellus rufus	TRUE	gram stain negative	aerobic	NA	NA	NA	biosafety level 1	NA	NA	FALSE	FALSE	NA	NA
Vreelandella salicampi	TRUE	gram stain negative	aerobic	NA	NA	NA	biosafety level 1	NA	NA	FALSE	FALSE	NA	NA
Pontibacillus salicampi	TRUE	gram stain positive	NA	NA	NA	NA	biosafety level 1	NA	NA	FALSE	TRUE	NA	bacillus
Lysinibacillus alkaliphilus	TRUE	gram stain positive	aerobic	NA	NA	NA	biosafety level 1	NA	NA	FALSE	TRUE	NA	bacillus
Paenibacillus amylolyticus	TRUE	gram stain positive	aerobic	NA	NA	NA	biosafety level 1	NA	NA	FALSE	TRUE	NA	NA
Deinococcus arenae	FALSE	gram stain positive	aerobic	NA	NA	NA	biosafety level 1	NA	NA	FALSE	FALSE	NA	NA
Frigoribacterium faeni	FALSE	gram stain positive	aerobic	NA	NA	NA	biosafety level 1	NA	NA	FALSE	FALSE	NA	bacillus
Bacillus badius	TRUE	gram stain positive	aerobic	FALSE	NA	NA	biosafety level 1	NA	NA	FALSE	TRUE	NA	NA
Pedococcus soli	FALSE	gram stain positive	aerobic	NA	NA	NA	biosafety level 1	NA	NA	FALSE	FALSE	NA	NA
Cohnella rhizosphaerae	TRUE	gram stain positive	aerobic	NA	NA	NA	biosafety level 1	NA	NA	FALSE	TRUE	NA	NA
Emticicia sediminis	FALSE	gram stain negative	NA	NA	NA	NA	biosafety level 1	NA	NA	NA	FALSE	NA	bacillus
Octadecabacter temperatus	FALSE	gram stain negative	NA	NA	NA	NA	biosafety level 1	NA	NA	NA	FALSE	NA	NA
Mycolicibacterium brisbanense	FALSE	gram stain positive	aerobic	NA	NA	NA	biosafety level 2	NA	NA	FALSE	FALSE	NA	bacillus
Catellatospora vulcania	FALSE	gram stain positive	aerobic	NA	NA	NA	biosafety level 1	NA	NA	FALSE	TRUE	NA	NA
Microbispora bryophytorum	FALSE	gram stain positive	aerobic	NA	NA	NA	biosafety level 1	NA	NA	FALSE	TRUE	NA	NA
Streptosporangium lutulentum	FALSE	gram stain positive	aerobic	NA	NA	NA	biosafety level 1	NA	NA	FALSE	TRUE	NA	NA
Actibacterium atlanticum	FALSE	gram stain negative	aerobic	NA	NA	NA	biosafety level 1	NA	NA	NA	FALSE	NA	NA
Virgibacillus massiliensis	TRUE	gram stain positive	aerobic	NA	NA	NA	biosafety level 1	NA	NA	FALSE	TRUE	NA	bacillus
Companilactobacillus furfuricola	FALSE	gram stain positive	aerobic	NA	NA	NA	biosafety level 1	NA	FALSE	FALSE	FALSE	NA	NA
Sphingomonas panaciterrae	FALSE	gram stain negative	aerobic	FALSE	NA	NA	biosafety level 1	NA	NA	NA	FALSE	NA	bacillus
Glaciimonas alpina	TRUE	gram stain negative	aerobic	NA	NA	NA	biosafety level 1	NA	NA	FALSE	FALSE	NA	bacillus
Parapontixanthobacter aurantiacus	FALSE	gram stain negative	aerobic	FALSE	NA	NA	biosafety level 1	NA	NA	FALSE	FALSE	NA	NA
Salisediminibacterium haloalkalitolerans	FALSE	gram stain positive	NA	NA	NA	NA	biosafety level 1	NA	NA	FALSE	FALSE	NA	NA
Brevibacillus laterosporus	TRUE	gram stain positive	aerobic	NA	NA	NA	biosafety level 1	NA	NA	FALSE	TRUE	NA	bacillus
Parafilimonas terrae	FALSE	gram stain negative	aerobic	NA	NA	NA	biosafety level 1	NA	NA	NA	FALSE	NA	NA
Sporolactobacillus shoreae	TRUE	gram stain positive	anaerobic	FALSE	NA	NA	biosafety level 1	NA	NA	FALSE	TRUE	NA	NA
Azonexus fungiphilus	TRUE	gram stain negative	aerobic	NA	NA	NA	biosafety level 1	NA	NA	FALSE	FALSE	NA	bacillus
Paenibacillus ferrarius	TRUE	gram stain positive	aerobic	NA	NA	NA	biosafety level 1	NA	NA	FALSE	TRUE	NA	NA
Nitrosopumilus cobalaminigenes	FALSE	gram stain negative	aerobic	NA	NA	NA	NA	NA	NA	NA	NA	NA	bacillus
Nitrosopumilus ureiphilus	FALSE	gram stain negative	aerobic	NA	NA	NA	NA	NA	NA	NA	NA	NA	bacillus
Lysinibacillus louembei	TRUE	gram stain positive	aerobic	NA	NA	NA	biosafety level 1	NA	NA	FALSE	TRUE	NA	NA
Prauserella isguenensis	FALSE	gram stain positive	aerobic	NA	NA	NA	biosafety level 1	NA	NA	FALSE	NA	NA	NA
Streptomyces lactacystinicus	FALSE	gram stain positive	aerobic	NA	NA	NA	biosafety level 1	NA	NA	FALSE	TRUE	NA	tail
Serinibacter tropicus	FALSE	gram stain positive	aerobic	NA	NA	NA	biosafety level 1	NA	NA	FALSE	FALSE	NA	bacillus
Paenibacillus pabuli	TRUE	gram stain positive	aerobic	NA	NA	NA	biosafety level 1	NA	NA	FALSE	TRUE	NA	NA
Halomonas alimentaria	TRUE	gram stain negative	aerobic	NA	NA	NA	biosafety level 1	NA	NA	FALSE	FALSE	NA	bacillus
Streptosporangium fenghuangense	FALSE	gram stain positive	aerobic	NA	NA	NA	biosafety level 1	NA	NA	FALSE	TRUE	NA	NA
Nocardiopsis mwathae	FALSE	gram stain positive	aerobic	NA	NA	NA	biosafety level 1	NA	NA	FALSE	TRUE	NA	NA
Belliella kenyensis	FALSE	gram stain negative	aerobic	NA	NA	NA	biosafety level 1	NA	NA	FALSE	FALSE	NA	bacillus
Lentibacillus amyloliquefaciens	TRUE	NA	aerobic	NA	NA	NA	biosafety level 1	NA	NA	FALSE	TRUE	NA	NA
Sporosarcina pasteurii	TRUE	gram stain positive	aerobic	NA	NA	NA	biosafety level 1	NA	NA	FALSE	TRUE	NA	NA
Tsukamurella strandjordii	FALSE	gram stain positive	aerobic	FALSE	NA	NA	biosafety level 1	NA	NA	FALSE	FALSE	NA	NA
Heyndrickxia vini	TRUE	gram stain positive	aerobic	FALSE	NA	NA	biosafety level 1	NA	NA	FALSE	TRUE	NA	NA
Paracoccus yeei	FALSE	gram stain negative	aerobic	NA	NA	NA	biosafety level 2	NA	NA	NA	FALSE	NA	bacillus
Flavobacterium palustre	FALSE	gram stain negative	aerobic	NA	NA	NA	biosafety level 1	NA	NA	FALSE	FALSE	NA	bacillus
Actinophytocola sediminis	FALSE	gram stain positive	aerobic	NA	NA	NA	biosafety level 1	NA	NA	FALSE	TRUE	NA	NA
Marinobacterium mangrovicola	TRUE	gram stain negative	aerobic	NA	NA	NA	biosafety level 1	NA	NA	FALSE	FALSE	NA	NA
Arthrobacter liuii	FALSE	gram stain positive	aerobic	NA	NA	NA	biosafety level 1	NA	NA	FALSE	FALSE	NA	NA
Prauserella oleivorans	FALSE	gram stain positive	aerobic	FALSE	NA	NA	biosafety level 1	NA	NA	FALSE	TRUE	NA	NA
Flavobacterium notoginsengisoli	TRUE	gram stain negative	aerobic	NA	NA	NA	biosafety level 1	NA	NA	FALSE	FALSE	NA	bacillus
Psychrobacter proteolyticus	FALSE	gram stain negative	aerobic	NA	NA	NA	biosafety level 1	NA	NA	FALSE	FALSE	NA	bacillus
Algimonas arctica	TRUE	gram stain negative	aerobic	NA	NA	NA	biosafety level 1	NA	NA	FALSE	FALSE	NA	NA
Virgibacillus oceani	TRUE	gram stain positive	aerobic	NA	NA	NA	biosafety level 1	NA	NA	FALSE	TRUE	NA	bacillus
Halolamina sediminis	FALSE	gram stain negative	aerobic	NA	NA	NA	biosafety level 1	NA	NA	FALSE	FALSE	NA	bacillus
Alcaligenes pakistanensis	TRUE	NA	aerobic	FALSE	NA	TRUE	NA	NA	NA	FALSE	FALSE	NA	bacillus
Algibacter psychrophilus	FALSE	gram stain negative	aerobic	NA	NA	NA	biosafety level 1	NA	NA	FALSE	FALSE	NA	bacillus
Massilia eurypsychrophila	TRUE	gram stain negative	aerobic	NA	NA	NA	biosafety level 1	NA	NA	FALSE	NA	NA	NA
Litoreibacter ascidiaceicola	FALSE	gram stain negative	aerobic	NA	NA	NA	biosafety level 1	NA	NA	NA	FALSE	NA	NA
Kiloniella spongiae	TRUE	gram stain negative	aerobic	NA	NA	NA	biosafety level 1	NA	NA	FALSE	FALSE	NA	NA
Paracoccus lutimaris	FALSE	gram stain negative	aerobic	NA	NA	NA	biosafety level 1	NA	NA	NA	FALSE	NA	bacillus
Catellatospora tagetis	FALSE	gram stain positive	aerobic	NA	NA	NA	biosafety level 1	NA	NA	FALSE	TRUE	NA	NA
Actinoallomurus bryophytorum	FALSE	gram stain positive	aerobic	NA	NA	NA	biosafety level 1	NA	NA	FALSE	TRUE	NA	NA
Flavobacterium seoulense	FALSE	gram stain negative	NA	NA	NA	NA	biosafety level 1	NA	NA	FALSE	FALSE	NA	NA
Simiduia curdlanivorans	TRUE	gram stain negative	aerobic	NA	NA	NA	biosafety level 1	NA	NA	NA	FALSE	NA	NA
Dyadobacter sediminis	FALSE	gram stain negative	aerobic	NA	NA	NA	biosafety level 1	NA	NA	NA	FALSE	NA	bacillus
Caenispirillum deserti	TRUE	gram stain negative	anaerobic	NA	NA	NA	biosafety level 1	NA	NA	FALSE	FALSE	NA	NA
Chryseobacterium shandongense	FALSE	gram stain negative	aerobic	NA	NA	NA	biosafety level 1	NA	NA	FALSE	FALSE	NA	NA
Kibdelosporangium lantanae	FALSE	gram stain positive	aerobic	NA	NA	NA	biosafety level 1	NA	NA	FALSE	TRUE	NA	NA
Ruminiclostridium josui	TRUE	gram stain positive	anaerobic	NA	NA	NA	biosafety level 1	NA	NA	NA	TRUE	NA	bacillus
Halomonas magadiensis	TRUE	gram stain negative	aerobic	NA	NA	NA	biosafety level 1	NA	NA	FALSE	FALSE	NA	NA
Filimonas endophytica	TRUE	gram stain negative	aerobic	NA	NA	NA	biosafety level 1	NA	NA	FALSE	FALSE	NA	NA
Peribacillus huizhouensis	TRUE	gram stain positive	aerobic	NA	NA	NA	biosafety level 1	NA	NA	FALSE	TRUE	NA	NA
Clostridium thiosulfatireducens	TRUE	gram stain positive	anaerobic	NA	NA	NA	biosafety level 1	NA	NA	FALSE	TRUE	NA	NA
Metabacillus malikii	TRUE	gram stain positive	aerobic	NA	NA	NA	biosafety level 1	NA	NA	FALSE	TRUE	NA	bacillus
Siccibacter colletis	TRUE	gram stain negative	aerobic	NA	NA	NA	biosafety level 1	NA	NA	NA	FALSE	NA	NA
Vogesella amnigena	TRUE	gram stain negative	NA	NA	NA	NA	biosafety level 1	NA	NA	FALSE	FALSE	NA	bacillus
Nesterenkonia lacusekhoensis	FALSE	gram stain positive	aerobic	NA	NA	NA	biosafety level 1	NA	NA	FALSE	FALSE	NA	coccus
Actinospica durhamensis	FALSE	gram stain positive	aerobic	NA	NA	NA	biosafety level 1	NA	NA	FALSE	TRUE	NA	NA
Jeotgalibacillus malaysiensis	TRUE	NA	aerobic	NA	NA	NA	biosafety level 1	NA	NA	FALSE	TRUE	NA	NA
Kushneria pakistanensis	TRUE	gram stain negative	aerobic	NA	NA	NA	biosafety level 1	NA	NA	FALSE	FALSE	NA	NA
Pontixanthobacter aestiaquae	FALSE	gram stain negative	aerobic	NA	NA	NA	biosafety level 1	NA	NA	FALSE	FALSE	NA	NA
Paracoccus panacisoli	FALSE	gram stain negative	aerobic	NA	NA	NA	NA	NA	NA	NA	FALSE	NA	NA
Blastomonas aquatica	FALSE	gram stain negative	aerobic	NA	NA	NA	biosafety level 1	NA	NA	FALSE	FALSE	NA	bacillus
Agarivorans litoreus	TRUE	gram stain negative	aerobic	NA	NA	NA	biosafety level 1	NA	NA	FALSE	FALSE	NA	NA
Shimia aquaeponti	FALSE	gram stain negative	aerobic	NA	NA	NA	biosafety level 1	NA	NA	NA	FALSE	NA	NA
Aliiruegeria sabulilitoris	FALSE	gram stain negative	aerobic	NA	NA	NA	biosafety level 1	NA	NA	NA	FALSE	NA	NA
Simiduia aestuariiviva	TRUE	gram stain negative	aerobic	NA	NA	NA	biosafety level 1	NA	NA	NA	FALSE	NA	NA
Halolamina litorea	FALSE	gram stain negative	aerobic	NA	NA	NA	biosafety level 1	NA	NA	FALSE	FALSE	NA	bacillus
Sphingopyxis fribergensis	TRUE	gram stain negative	aerobic	NA	NA	NA	biosafety level 1	NA	NA	FALSE	FALSE	NA	NA
Pseudomonas matsuisoli	TRUE	gram stain negative	aerobic	FALSE	NA	NA	biosafety level 1	NA	NA	NA	FALSE	NA	bacillus
Halobacillus sediminis	TRUE	gram stain positive	aerobic	NA	NA	NA	biosafety level 1	NA	NA	FALSE	TRUE	NA	bacillus
Halobacillus salicampi	TRUE	gram stain positive	aerobic	NA	NA	NA	biosafety level 1	NA	NA	FALSE	TRUE	NA	bacillus
Pseudoduganella humi	TRUE	gram stain negative	aerobic	NA	NA	NA	biosafety level 1	NA	NA	FALSE	FALSE	NA	NA
Mucilaginibacter aquatilis	FALSE	gram stain negative	aerobic	NA	NA	NA	biosafety level 1	NA	NA	NA	FALSE	NA	NA
Cupriavidus campinensis	TRUE	gram stain negative	aerobic	FALSE	NA	NA	biosafety level 1	NA	NA	FALSE	FALSE	NA	NA
Pedobacter africanus	FALSE	gram stain negative	aerobic	NA	NA	NA	biosafety level 1	NA	NA	NA	FALSE	NA	bacillus
Streptomyces pini	FALSE	gram stain positive	aerobic	NA	NA	NA	biosafety level 1	NA	NA	FALSE	TRUE	NA	NA
Rheinheimera arenilitoris	TRUE	gram stain negative	aerobic	NA	NA	NA	biosafety level 1	NA	NA	FALSE	FALSE	NA	NA
Promicromonospora kermanensis	FALSE	gram stain positive	aerobic	FALSE	NA	NA	biosafety level 1	NA	NA	FALSE	TRUE	NA	NA
Glutamicibacter endophyticus	FALSE	gram stain positive	aerobic	NA	NA	NA	biosafety level 1	NA	NA	FALSE	FALSE	NA	bacillus
Frigoribacterium endophyticum	FALSE	gram stain positive	aerobic	NA	NA	NA	biosafety level 1	NA	NA	FALSE	FALSE	NA	bacillus
Modestobacter caceresii	TRUE	gram stain positive	aerobic	NA	NA	NA	biosafety level 1	NA	NA	FALSE	FALSE	NA	coccus
Novosphingobium oryzae	FALSE	gram stain negative	aerobic	NA	NA	NA	biosafety level 1	NA	NA	FALSE	FALSE	NA	NA
Labedella endophytica	FALSE	gram stain positive	aerobic	NA	NA	NA	biosafety level 1	NA	NA	FALSE	FALSE	NA	bacillus
Granulosicoccus undariae	TRUE	gram stain negative	aerobic	NA	NA	NA	biosafety level 1	NA	NA	FALSE	FALSE	NA	NA
Polaribacter marinivivus	FALSE	gram stain negative	aerobic	NA	NA	NA	biosafety level 1	NA	NA	NA	FALSE	NA	NA
Phytomonospora cypria	FALSE	gram stain positive	aerobic	NA	NA	NA	biosafety level 1	NA	NA	FALSE	TRUE	NA	NA
Bizionia fulviae	FALSE	gram stain negative	aerobic	NA	NA	NA	biosafety level 1	NA	NA	FALSE	FALSE	NA	bacillus
Bosea vaviloviae	TRUE	gram stain negative	aerobic	NA	NA	NA	biosafety level 1	NA	NA	FALSE	FALSE	NA	bacillus
Thalassospira australica	TRUE	gram stain negative	NA	NA	NA	NA	biosafety level 1	NA	NA	FALSE	FALSE	NA	NA
Mangrovibacter yixingensis	TRUE	gram stain negative	aerobic	NA	NA	NA	biosafety level 1	NA	NA	FALSE	FALSE	NA	bacillus
Palleronia rufa	FALSE	gram stain negative	aerobic	NA	NA	NA	biosafety level 1	NA	NA	NA	FALSE	NA	NA
Anaerobacillus isosaccharinicus	TRUE	gram stain positive	NA	NA	NA	NA	biosafety level 1	NA	NA	FALSE	TRUE	NA	bacillus
Pseudonocardia zijingensis	FALSE	gram stain positive	aerobic	NA	NA	NA	biosafety level 1	NA	NA	FALSE	TRUE	NA	NA
Metabacillus endolithicus	TRUE	gram stain positive	aerobic	NA	NA	NA	biosafety level 1	NA	NA	FALSE	TRUE	NA	bacillus
Barrientosiimonas endolithica	FALSE	gram stain positive	aerobic	NA	NA	NA	biosafety level 1	NA	NA	FALSE	FALSE	NA	coccus
Demequina iriomotensis	FALSE	gram stain positive	aerobic	NA	NA	NA	biosafety level 1	NA	NA	FALSE	FALSE	NA	bacillus
Dehalogenimonas etheniformans	FALSE	gram stain negative	anaerobic	NA	NA	NA	NA	NA	NA	NA	FALSE	NA	NA
Massilia arvi	TRUE	gram stain negative	aerobic	NA	NA	NA	biosafety level 1	NA	FALSE	FALSE	FALSE	NA	NA
Novipirellula caenicola	TRUE	gram stain negative	aerobic	NA	NA	NA	biosafety level 1	NA	NA	NA	FALSE	NA	NA
Pseudooceanicola algae	FALSE	gram stain negative	NA	NA	NA	NA	biosafety level 1	NA	NA	NA	FALSE	NA	bacillus
Agrococcus baldri	FALSE	gram stain positive	aerobic	NA	NA	NA	biosafety level 1	NA	NA	FALSE	FALSE	NA	bacillus
Pedobacter daejeonensis	FALSE	gram stain negative	aerobic	NA	NA	NA	biosafety level 1	NA	NA	NA	FALSE	NA	NA
Pedobacter trunci	FALSE	gram stain negative	aerobic	NA	NA	NA	biosafety level 1	NA	NA	NA	FALSE	NA	bacillus
Aquitalea aquatilis	TRUE	gram stain negative	NA	FALSE	NA	NA	biosafety level 1	NA	NA	FALSE	FALSE	NA	bacillus
Aureisphaera galaxeae	FALSE	gram stain negative	aerobic	NA	NA	NA	biosafety level 1	NA	NA	FALSE	FALSE	NA	NA
Bombella intestini	FALSE	gram stain negative	aerobic	NA	NA	NA	biosafety level 1	NA	NA	FALSE	FALSE	NA	NA
Flavobacterium endophyticum	FALSE	gram stain negative	aerobic	NA	NA	NA	biosafety level 1	NA	NA	FALSE	FALSE	NA	NA
Psychrobacter submarinus	FALSE	gram stain negative	aerobic	NA	NA	NA	biosafety level 1	NA	NA	FALSE	FALSE	NA	bacillus
Brachybacterium hainanense	FALSE	gram stain positive	aerobic	FALSE	NA	NA	biosafety level 1	NA	NA	FALSE	FALSE	NA	NA
Salinicola acroporae	TRUE	gram stain negative	aerobic	NA	NA	NA	biosafety level 1	NA	NA	FALSE	FALSE	NA	bacillus
Defluviimonas aquaemixtae	FALSE	gram stain negative	aerobic	NA	NA	NA	biosafety level 1	NA	NA	NA	FALSE	NA	bacillus
Nocardioides solisilvae	FALSE	gram stain positive	aerobic	NA	NA	NA	biosafety level 1	NA	NA	FALSE	FALSE	NA	NA
Gryllotalpicola soli	TRUE	gram stain positive	aerobic	NA	NA	NA	biosafety level 1	NA	NA	FALSE	FALSE	NA	bacillus
Nocardioides marmoriterrae	FALSE	gram stain positive	aerobic	NA	NA	NA	biosafety level 1	NA	NA	FALSE	FALSE	NA	coccus
Nocardioides marmorisolisilvae	FALSE	gram stain positive	aerobic	NA	NA	NA	biosafety level 1	NA	NA	FALSE	FALSE	NA	coccus
Rosenbergiella epipactidis	TRUE	gram stain negative	NA	NA	NA	NA	biosafety level 1	NA	NA	TRUE	FALSE	NA	NA
Rosenbergiella collisarenosi	TRUE	gram stain negative	NA	NA	NA	NA	biosafety level 1	NA	NA	TRUE	FALSE	NA	NA
Rosenbergiella australiborealis	TRUE	gram stain negative	NA	NA	NA	NA	biosafety level 1	NA	NA	TRUE	FALSE	NA	NA
Plantactinospora sonchi	FALSE	gram stain positive	aerobic	FALSE	NA	NA	biosafety level 1	NA	NA	FALSE	TRUE	NA	NA
Streptosporangium jiaoheense	FALSE	gram stain positive	aerobic	NA	NA	NA	biosafety level 1	NA	NA	FALSE	TRUE	NA	NA
Streptosporangium taraxaci	FALSE	gram stain positive	aerobic	NA	NA	NA	biosafety level 1	NA	NA	FALSE	TRUE	NA	NA
Paracoccus sanguinis	FALSE	gram stain negative	aerobic	NA	NA	NA	biosafety level 2	NA	NA	NA	FALSE	NA	NA
Mycobacterium montefiorense	FALSE	gram stain positive	aerobic	NA	NA	TRUE	biosafety level 1	NA	NA	FALSE	FALSE	NA	NA
Rheinheimera mesophila	TRUE	gram stain negative	aerobic	NA	NA	NA	biosafety level 1	NA	NA	FALSE	FALSE	NA	bacillus
Mucilaginibacter ginsengisoli	FALSE	gram stain negative	aerobic	NA	NA	NA	biosafety level 1	NA	NA	NA	FALSE	NA	NA
Sinosporangium fuscum	FALSE	gram stain positive	aerobic	NA	NA	NA	biosafety level 1	NA	NA	FALSE	TRUE	NA	bacillus
Rufibacter quisquiliarum	TRUE	gram stain negative	aerobic	NA	NA	NA	biosafety level 1	NA	NA	FALSE	FALSE	gamma	NA
Clostridium subterminale	TRUE	gram stain positive	anaerobic	NA	NA	NA	biosafety level 2	NA	NA	FALSE	TRUE	NA	NA
Methanoculleus sediminis	FALSE	gram stain negative	anaerobic	NA	NA	NA	biosafety level 1	NA	NA	FALSE	FALSE	NA	coccus
Streptomyces bambusae	FALSE	gram stain positive	aerobic	FALSE	NA	NA	biosafety level 1	NA	NA	FALSE	TRUE	NA	NA
Formosa haliotis	TRUE	gram stain negative	aerobic	NA	NA	NA	biosafety level 1	NA	NA	FALSE	FALSE	NA	NA
Enterococcus haemoperoxidus	FALSE	gram stain positive	NA	TRUE	NA	NA	biosafety level 1	NA	TRUE	FALSE	TRUE	NA	NA
Actinokineospora terrae	TRUE	gram stain positive	aerobic	FALSE	NA	NA	biosafety level 1	NA	NA	FALSE	NA	NA	bacillus
Kangiella profundi	FALSE	gram stain negative	anaerobic	NA	NA	NA	biosafety level 1	NA	NA	FALSE	FALSE	NA	bacillus
Sediminibacillus terrae	TRUE	gram stain positive	NA	NA	NA	NA	biosafety level 1	NA	NA	FALSE	FALSE	NA	NA
Pedobacter nanyangensis	TRUE	gram stain negative	aerobic	NA	NA	NA	biosafety level 1	NA	NA	NA	FALSE	NA	NA
Aliarcobacter faecis	TRUE	gram stain negative	aerobic	NA	NA	TRUE	NA	NA	NA	NA	FALSE	NA	NA
Geodermatophilus pulveris	TRUE	gram stain positive	aerobic	NA	NA	NA	biosafety level 1	NA	NA	FALSE	NA	NA	coccus
Geodermatophilus aquaeductus	TRUE	gram stain positive	aerobic	NA	NA	NA	biosafety level 1	NA	NA	FALSE	TRUE	NA	NA
Blastococcus xanthinilyticus	FALSE	gram stain positive	aerobic	NA	NA	NA	biosafety level 1	NA	NA	FALSE	FALSE	NA	coccus
Gracilibacillus massiliensis	TRUE	gram stain positive	aerobic	NA	NA	NA	biosafety level 1	NA	NA	FALSE	TRUE	NA	bacillus
Shimia sagamensis	FALSE	gram stain negative	aerobic	NA	NA	NA	biosafety level 1	NA	NA	NA	FALSE	NA	NA
Paenibacillus dauci	TRUE	gram stain positive	aerobic	NA	NA	NA	biosafety level 1	NA	NA	FALSE	TRUE	NA	NA
Paenibacillus wulumuqiensis	TRUE	gram stain positive	aerobic	NA	NA	NA	biosafety level 1	NA	NA	FALSE	TRUE	NA	NA
Corynebacterium imitans	FALSE	gram stain positive	aerobic	NA	NA	NA	biosafety level 2	NA	NA	FALSE	FALSE	gamma	NA
Chlorobaculum chlorovibrioides	FALSE	gram stain negative	anaerobic	NA	NA	NA	biosafety level 1	NA	NA	FALSE	NA	NA	bacillus
Jeotgalicoccus halotolerans	FALSE	gram stain positive	aerobic	NA	NA	NA	biosafety level 1	NA	NA	FALSE	FALSE	NA	NA
Jeotgalicoccus psychrophilus	FALSE	gram stain positive	aerobic	NA	NA	NA	biosafety level 1	NA	NA	NA	FALSE	NA	NA
Kribbella speibonae	FALSE	gram stain positive	aerobic	NA	NA	NA	biosafety level 1	NA	NA	FALSE	TRUE	NA	NA
Kribbella podocarpi	FALSE	gram stain positive	aerobic	NA	NA	NA	biosafety level 1	NA	NA	FALSE	TRUE	NA	NA
Croceibacterium mercuriale	FALSE	gram stain negative	aerobic	NA	NA	NA	biosafety level 1	NA	NA	FALSE	FALSE	NA	NA
Fontibacillus solani	TRUE	gram stain positive	aerobic	NA	NA	NA	biosafety level 1	NA	NA	FALSE	TRUE	NA	NA
Proteus terrae	TRUE	gram stain negative	NA	NA	NA	NA	biosafety level 1	NA	TRUE	FALSE	FALSE	NA	bacillus
Polaribacter undariae	FALSE	gram stain negative	aerobic	NA	NA	NA	biosafety level 1	NA	NA	NA	FALSE	NA	NA
Fructobacillus ficulneus	FALSE	gram stain positive	aerobic	NA	NA	NA	biosafety level 1	NA	NA	FALSE	FALSE	NA	NA
Nocardiopsis composta	FALSE	gram stain positive	aerobic	NA	NA	NA	biosafety level 1	NA	NA	FALSE	TRUE	NA	bacillus
Camelimonas fluminis	FALSE	gram stain negative	aerobic	NA	NA	NA	biosafety level 1	NA	NA	FALSE	FALSE	NA	NA
Ferrovibrio xuzhouensis	TRUE	gram stain negative	aerobic	NA	NA	NA	biosafety level 1	NA	NA	FALSE	FALSE	NA	NA
Amycolatopsis stemonae	FALSE	gram stain positive	aerobic	FALSE	NA	NA	biosafety level 1	NA	NA	FALSE	TRUE	NA	NA
Silvibacterium bohemicum	FALSE	gram stain negative	aerobic	NA	NA	NA	biosafety level 1	NA	NA	FALSE	FALSE	NA	bacillus
Pseudomonas glareae	TRUE	gram stain negative	aerobic	NA	NA	NA	biosafety level 1	NA	NA	FALSE	FALSE	NA	NA
Kushneria marisflavi	TRUE	gram stain negative	aerobic	NA	NA	NA	biosafety level 1	NA	NA	FALSE	FALSE	NA	NA
Paenibacillus gelatinilyticus	TRUE	gram stain positive	aerobic	FALSE	NA	NA	biosafety level 1	NA	NA	FALSE	TRUE	NA	NA
Nitrosopumilus adriaticus	FALSE	gram stain negative	aerobic	NA	NA	NA	NA	NA	NA	NA	NA	NA	bacillus
Christiangramia aestuariivivens	TRUE	gram stain negative	aerobic	NA	NA	NA	biosafety level 1	NA	NA	FALSE	FALSE	NA	bacillus
Demequina activiva	FALSE	gram stain positive	aerobic	NA	NA	NA	biosafety level 1	NA	NA	FALSE	FALSE	NA	bacillus
Domibacillus tundrae	TRUE	gram stain positive	aerobic	NA	NA	NA	biosafety level 1	NA	NA	FALSE	TRUE	NA	NA
Dyadobacter jiangsuensis	FALSE	gram stain negative	aerobic	NA	NA	NA	biosafety level 1	NA	NA	NA	FALSE	NA	bacillus
Nesterenkonia populi	FALSE	NA	aerobic	NA	NA	NA	biosafety level 1	NA	NA	FALSE	FALSE	NA	NA
Sphingobacterium mucilaginosum	FALSE	gram stain negative	aerobic	NA	NA	NA	NA	NA	NA	NA	FALSE	NA	NA
Sporolactobacillus pectinivorans	TRUE	gram stain positive	facultatively anaerobic	NA	NA	NA	biosafety level 1	NA	NA	FALSE	TRUE	NA	NA
Terriglobus albidus	FALSE	gram stain negative	aerobic	NA	NA	NA	biosafety level 1	NA	NA	FALSE	FALSE	NA	bacillus
Desulfonatronum thiodismutans	TRUE	gram stain negative	anaerobic	NA	NA	NA	biosafety level 1	NA	NA	FALSE	FALSE	NA	NA
Alkalispirochaeta americana	TRUE	gram stain negative	anaerobic	NA	NA	NA	biosafety level 1	NA	NA	FALSE	FALSE	NA	NA
Megasphaera hominis	FALSE	gram stain negative	anaerobic	FALSE	NA	NA	biosafety level 1	NA	NA	NA	FALSE	NA	coccus
Microbacterium gubbeenense	FALSE	gram stain positive	aerobic	NA	NA	NA	biosafety level 1	NA	NA	FALSE	FALSE	NA	NA
Companilactobacillus alimentarius	FALSE	gram stain positive	NA	NA	NA	NA	biosafety level 1	NA	NA	FALSE	FALSE	NA	NA
Paenibacillus rhizoryzae	TRUE	NA	aerobic	NA	NA	NA	biosafety level 1	NA	NA	FALSE	TRUE	NA	NA
Pseudomonas coleopterorum	TRUE	gram stain negative	aerobic	FALSE	NA	NA	biosafety level 1	NA	NA	FALSE	NA	NA	bacillus
Acidihalobacter prosperus	TRUE	gram stain negative	aerobic	NA	NA	NA	biosafety level 1	NA	NA	FALSE	FALSE	NA	NA
Christiangramia lutea	TRUE	gram stain negative	aerobic	NA	NA	NA	biosafety level 1	NA	NA	FALSE	FALSE	NA	bacillus
Puniceibacterium sediminis	FALSE	gram stain negative	aerobic	NA	NA	NA	biosafety level 1	NA	NA	NA	FALSE	NA	bacillus
Modestobacter muralis	TRUE	gram stain positive	aerobic	NA	NA	NA	biosafety level 1	NA	NA	FALSE	FALSE	NA	coccus
Gelidibacter sediminis	TRUE	gram stain negative	aerobic	NA	NA	NA	biosafety level 1	NA	NA	FALSE	FALSE	NA	bacillus
Cereibacter alkalitolerans	TRUE	gram stain negative	anaerobic	NA	NA	NA	biosafety level 1	NA	FALSE	NA	TRUE	NA	bacillus
Cryptosporangium cibodasense	FALSE	gram stain positive	aerobic	NA	NA	NA	biosafety level 1	NA	NA	FALSE	TRUE	NA	NA
Loigolactobacillus coryniformis	FALSE	gram stain positive	NA	NA	NA	NA	biosafety level 1	NA	FALSE	FALSE	FALSE	NA	NA
Devosia honganensis	TRUE	gram stain negative	aerobic	NA	NA	NA	biosafety level 1	NA	NA	FALSE	FALSE	NA	bacillus
Jatrophihabitans soli	FALSE	gram stain positive	aerobic	NA	NA	NA	biosafety level 1	NA	NA	FALSE	FALSE	NA	NA
Methylocapsa palsarum	FALSE	gram stain negative	aerobic	NA	NA	NA	biosafety level 1	NA	NA	FALSE	FALSE	NA	bacillus
Polaromonas eurypsychrophila	FALSE	gram stain negative	aerobic	NA	NA	NA	biosafety level 1	NA	NA	NA	FALSE	NA	NA
Methanobacterium aggregans	FALSE	gram stain positive	anaerobic	NA	NA	NA	biosafety level 1	NA	NA	FALSE	FALSE	NA	bacillus
Nocardia lasii	FALSE	gram stain positive	aerobic	NA	NA	NA	biosafety level 1	NA	NA	FALSE	TRUE	NA	NA
Nonomuraea insulae	FALSE	gram stain positive	aerobic	NA	NA	NA	biosafety level 1	NA	NA	FALSE	TRUE	NA	bacillus
Catellatospora paridis	FALSE	gram stain positive	aerobic	NA	NA	NA	biosafety level 1	NA	NA	FALSE	TRUE	NA	NA
Flavobacterium nitrogenifigens	TRUE	gram stain negative	aerobic	NA	NA	NA	biosafety level 1	NA	NA	FALSE	FALSE	NA	NA
Companilactobacillus formosensis	FALSE	gram stain positive	NA	NA	NA	NA	biosafety level 1	NA	NA	FALSE	FALSE	NA	NA
Corynebacterium sundsvallense	FALSE	gram stain positive	aerobic	NA	NA	NA	biosafety level 2	NA	NA	FALSE	FALSE	gamma	NA
Dietzia natronolimnaea	FALSE	gram stain positive	aerobic	NA	NA	NA	biosafety level 1	NA	NA	FALSE	FALSE	NA	bacillus
Oryzobacter terrae	FALSE	gram stain positive	aerobic	NA	NA	NA	biosafety level 1	NA	NA	FALSE	FALSE	NA	coccus
Phytohabitans kaempferiae	FALSE	gram stain positive	aerobic	FALSE	NA	NA	biosafety level 1	NA	NA	FALSE	TRUE	NA	NA
Ligilactobacillus murinus	FALSE	gram stain positive	NA	NA	NA	NA	biosafety level 1	NA	NA	FALSE	FALSE	NA	NA
Jiangella endophytica	TRUE	gram stain positive	aerobic	NA	NA	NA	biosafety level 1	NA	NA	FALSE	FALSE	NA	NA
Lacticaseibacillus sharpeae	FALSE	gram stain positive	anaerobic	NA	NA	NA	biosafety level 1	NA	NA	FALSE	FALSE	NA	NA
Pseudomonas gregormendelii	TRUE	gram stain negative	aerobic	FALSE	NA	NA	biosafety level 1	NA	NA	NA	FALSE	NA	bacillus
Micromonospora fluostatini	FALSE	gram stain positive	aerobic	FALSE	NA	NA	biosafety level 1	NA	NA	FALSE	TRUE	NA	NA
Thermococcus cleftensis	TRUE	gram stain negative	anaerobic	NA	NA	NA	biosafety level 1	NA	NA	FALSE	NA	NA	coccus
Pseudomonas lini	TRUE	gram stain negative	aerobic	FALSE	NA	NA	biosafety level 1	NA	NA	NA	FALSE	NA	bacillus
Luteipulveratus halotolerans	FALSE	gram stain positive	aerobic	NA	NA	NA	biosafety level 1	NA	NA	FALSE	FALSE	NA	coccus
Limosilactobacillus vaginalis	FALSE	gram stain positive	NA	FALSE	NA	FALSE	biosafety level 1	NA	NA	FALSE	FALSE	NA	NA
Rathayibacter agropyri	FALSE	gram stain positive	aerobic	NA	NA	NA	biosafety level 1	NA	NA	FALSE	FALSE	NA	bacillus
Sphingomonas carri	TRUE	gram stain negative	aerobic	FALSE	NA	NA	biosafety level 1	NA	NA	NA	FALSE	NA	bacillus
Nocardiopsis exhalans	FALSE	gram stain positive	aerobic	TRUE	NA	NA	biosafety level 1	NA	NA	FALSE	TRUE	NA	NA
Nocardiopsis umidischolae	FALSE	gram stain positive	aerobic	TRUE	NA	NA	biosafety level 1	NA	NA	FALSE	TRUE	NA	NA
Demequina gelatinilytica	FALSE	gram stain positive	aerobic	NA	NA	NA	biosafety level 1	NA	NA	FALSE	FALSE	NA	bacillus
Demequina phytophila	FALSE	gram stain positive	aerobic	NA	NA	NA	biosafety level 1	NA	NA	FALSE	FALSE	NA	bacillus
Demequina maris	FALSE	gram stain positive	aerobic	NA	NA	NA	biosafety level 1	NA	NA	FALSE	FALSE	NA	bacillus
Demequina pelophila	FALSE	gram stain positive	aerobic	NA	NA	NA	biosafety level 1	NA	NA	FALSE	FALSE	NA	bacillus
Demequina rhizosphaerae	FALSE	gram stain positive	NA	NA	NA	NA	biosafety level 1	NA	NA	FALSE	FALSE	NA	bacillus
Demequina soli	FALSE	gram stain positive	NA	NA	NA	NA	biosafety level 1	NA	NA	FALSE	FALSE	NA	bacillus
Demequina silvatica	FALSE	gram stain positive	aerobic	NA	NA	NA	biosafety level 1	NA	NA	FALSE	FALSE	NA	bacillus
Demequina subtropica	FALSE	gram stain positive	aerobic	NA	NA	NA	biosafety level 1	NA	NA	FALSE	FALSE	NA	bacillus
Cellulosimicrobium marinum	FALSE	gram stain positive	NA	FALSE	NA	NA	biosafety level 1	NA	NA	FALSE	FALSE	NA	NA
Lutibacter crassostreae	FALSE	gram stain negative	aerobic	NA	NA	NA	biosafety level 1	NA	NA	FALSE	FALSE	NA	NA
Lysinibacter cavernae	FALSE	gram stain positive	aerobic	NA	NA	NA	biosafety level 1	NA	NA	FALSE	FALSE	NA	bacillus
Nonomuraea zeae	FALSE	gram stain positive	aerobic	NA	NA	NA	biosafety level 1	NA	NA	FALSE	TRUE	NA	NA
Lysobacter lacus	FALSE	gram stain negative	aerobic	NA	NA	NA	biosafety level 1	NA	NA	NA	FALSE	NA	NA
Amycolatopsis nivea	FALSE	gram stain positive	aerobic	FALSE	NA	NA	biosafety level 1	NA	NA	FALSE	TRUE	NA	NA
Amycolatopsis xuchangensis	FALSE	gram stain positive	aerobic	FALSE	NA	NA	biosafety level 1	NA	NA	FALSE	TRUE	NA	NA
Brevibacillus migulae	TRUE	gram stain positive	aerobic	NA	NA	NA	biosafety level 1	NA	NA	FALSE	TRUE	NA	bacillus
Kosakonia pseudosacchari	TRUE	gram stain negative	aerobic	FALSE	NA	NA	NA	NA	TRUE	NA	FALSE	NA	bacillus
Chitinophaga barathri	FALSE	gram stain negative	aerobic	NA	NA	NA	biosafety level 1	NA	NA	FALSE	FALSE	NA	NA
Pseudovibrio hongkongensis	TRUE	gram stain negative	aerobic	NA	NA	NA	biosafety level 1	NA	NA	FALSE	FALSE	NA	NA
Diaphorobacter nitroreducens	TRUE	gram stain negative	aerobic	FALSE	NA	NA	biosafety level 1	NA	NA	NA	FALSE	NA	bacillus
Martelella limonii	FALSE	gram stain negative	aerobic	NA	NA	NA	biosafety level 1	NA	FALSE	FALSE	FALSE	NA	NA
Aurantiacibacter atlanticus	FALSE	gram stain negative	aerobic	NA	NA	NA	biosafety level 1	NA	NA	FALSE	FALSE	NA	NA
Bacillus paralicheniformis	TRUE	gram stain positive	NA	FALSE	NA	NA	biosafety level 1	NA	NA	FALSE	TRUE	NA	bacillus
Streptomyces pathocidini	FALSE	NA	aerobic	FALSE	NA	NA	biosafety level 1	NA	NA	FALSE	TRUE	NA	NA
Umboniibacter roseus	FALSE	gram stain negative	aerobic	NA	NA	NA	biosafety level 1	NA	NA	FALSE	FALSE	NA	bacillus
Fontibacillus pullulanilyticus	TRUE	gram stain positive	aerobic	NA	NA	NA	biosafety level 1	NA	NA	FALSE	TRUE	NA	NA
Maribacter confluentis	FALSE	gram stain negative	aerobic	NA	NA	NA	biosafety level 1	NA	NA	NA	FALSE	NA	NA
Actinomyces bovis	FALSE	gram stain positive	anaerobic	NA	NA	TRUE	biosafety level 2	NA	NA	FALSE	FALSE	NA	NA
Agromyces aurantiacus	FALSE	gram stain positive	aerobic	NA	NA	NA	biosafety level 1	NA	NA	FALSE	FALSE	NA	NA
Maribacter flavus	FALSE	gram stain negative	aerobic	NA	NA	NA	biosafety level 1	NA	NA	NA	FALSE	NA	NA
Kordiimonas lipolytica	TRUE	gram stain negative	aerobic	NA	NA	NA	biosafety level 1	NA	NA	FALSE	FALSE	NA	NA
Bacillus glycinifermentans	TRUE	gram stain positive	NA	FALSE	NA	NA	biosafety level 1	NA	NA	FALSE	TRUE	NA	bacillus
Enterococcus bulliens	FALSE	gram stain positive	aerobic	NA	NA	NA	biosafety level 1	NA	NA	FALSE	FALSE	gamma	NA
Arthrobacter citreus	FALSE	gram stain positive	aerobic	FALSE	NA	NA	biosafety level 1	NA	NA	FALSE	FALSE	NA	NA
Saccharothrix lopnurensis	FALSE	gram stain positive	aerobic	NA	NA	NA	biosafety level 1	NA	NA	FALSE	TRUE	NA	bacillus
Ornithinimicrobium algicola	FALSE	gram stain positive	aerobic	NA	NA	NA	biosafety level 1	NA	NA	FALSE	FALSE	NA	NA
Gracilibacillus oryzae	TRUE	gram stain positive	aerobic	NA	NA	NA	biosafety level 1	NA	NA	FALSE	TRUE	NA	bacillus
Xaviernesmea rhizosphaerae	TRUE	gram stain negative	aerobic	NA	NA	NA	biosafety level 1	NA	NA	FALSE	FALSE	NA	NA
Companilactobacillus mindensis	FALSE	gram stain positive	aerobic	NA	NA	NA	biosafety level 1	NA	NA	FALSE	FALSE	NA	NA
Microbispora camponoti	FALSE	gram stain positive	aerobic	NA	NA	NA	biosafety level 1	NA	NA	FALSE	TRUE	NA	NA
Peribacillus gossypii	TRUE	gram stain positive	aerobic	NA	NA	NA	biosafety level 1	NA	NA	FALSE	TRUE	NA	NA
Chryseobacterium sediminis	FALSE	gram stain negative	aerobic	NA	NA	NA	biosafety level 1	NA	NA	FALSE	FALSE	NA	NA
Actinomadura algeriensis	FALSE	gram stain positive	aerobic	NA	NA	NA	biosafety level 1	NA	NA	FALSE	TRUE	NA	NA
Emticicia aquatica	FALSE	gram stain negative	aerobic	NA	NA	NA	biosafety level 1	NA	NA	NA	FALSE	NA	NA
Zafaria cholistanensis	FALSE	gram stain positive	aerobic	NA	NA	NA	biosafety level 1	NA	NA	FALSE	FALSE	NA	NA
Psychromonas arctica	TRUE	gram stain negative	aerobic	NA	NA	NA	biosafety level 1	NA	NA	FALSE	FALSE	NA	bacillus
Pseudomonas costantinii	TRUE	gram stain negative	aerobic	NA	NA	NA	biosafety level 1	NA	FALSE	NA	FALSE	NA	bacillus
Microbacterium lacusdiani	FALSE	gram stain positive	aerobic	NA	NA	NA	biosafety level 1	NA	NA	FALSE	FALSE	NA	NA
Modestobacter lacusdianchii	TRUE	gram stain positive	aerobic	NA	NA	NA	biosafety level 1	NA	NA	FALSE	FALSE	NA	coccus
Citricoccus muralis	FALSE	gram stain positive	aerobic	NA	NA	NA	biosafety level 1	NA	NA	FALSE	FALSE	NA	coccus
Exiguobacterium undae	TRUE	gram stain positive	aerobic	NA	NA	NA	biosafety level 1	NA	NA	FALSE	FALSE	NA	bacillus
Saccharospirillum impatiens	TRUE	gram stain negative	aerobic	NA	NA	NA	biosafety level 1	NA	NA	FALSE	FALSE	NA	NA
Pseudomonas extremorientalis	TRUE	gram stain negative	aerobic	NA	NA	NA	biosafety level 1	NA	FALSE	NA	FALSE	NA	bacillus
Marinobacter confluentis	TRUE	gram stain negative	aerobic	NA	NA	NA	biosafety level 1	NA	NA	FALSE	FALSE	NA	NA
Christiangramia aquimixticola	TRUE	gram stain negative	aerobic	NA	NA	NA	biosafety level 1	NA	NA	FALSE	FALSE	NA	bacillus
Paenibacillus stellifer	TRUE	gram stain positive	aerobic	NA	NA	NA	biosafety level 1	NA	NA	FALSE	TRUE	NA	NA
Brevibacterium epidermidis	FALSE	gram stain positive	aerobic	NA	NA	NA	biosafety level 1	NA	NA	FALSE	FALSE	NA	NA
Pseudonocardia thailandensis	FALSE	gram stain positive	aerobic	NA	NA	NA	biosafety level 1	NA	NA	FALSE	TRUE	NA	bacillus
Corynebacterium stationis	FALSE	gram stain positive	aerobic	FALSE	NA	NA	biosafety level 1	NA	NA	FALSE	FALSE	NA	NA
Azotobacter beijerinckii	TRUE	NA	aerobic	FALSE	NA	NA	biosafety level 1	NA	NA	FALSE	FALSE	NA	bacillus
Deinococcus malanensis	FALSE	gram stain negative	aerobic	NA	NA	NA	biosafety level 1	NA	NA	FALSE	FALSE	NA	NA
Microvirga indica	FALSE	gram stain negative	aerobic	NA	NA	NA	biosafety level 1	NA	NA	FALSE	FALSE	NA	bacillus
Cellulomonas biazotea	TRUE	gram stain positive	aerobic	NA	NA	NA	biosafety level 1	NA	NA	FALSE	FALSE	NA	bacillus
Natrinema zhouii	FALSE	gram stain negative	aerobic	NA	NA	NA	biosafety level 1	NA	NA	FALSE	FALSE	NA	NA
Sulfurihydrogenibium subterraneum	TRUE	gram stain negative	aerobic	NA	NA	NA	biosafety level 1	NA	NA	NA	FALSE	NA	bacillus
Aequorivita vladivostokensis	FALSE	gram stain negative	aerobic	NA	NA	NA	biosafety level 1	NA	NA	FALSE	FALSE	NA	NA
Streptobacillus notomytis	FALSE	gram stain negative	aerobic	NA	NA	NA	biosafety level 2	NA	NA	FALSE	FALSE	NA	bacillus
Butyricicoccus faecihominis	FALSE	gram stain positive	anaerobic	NA	NA	NA	biosafety level 1	NA	NA	FALSE	FALSE	NA	NA
Thermococcus piezophilus	TRUE	gram stain negative	anaerobic	NA	NA	NA	biosafety level 1	NA	NA	NA	NA	NA	coccus
Microbispora catharanthi	FALSE	gram stain positive	aerobic	NA	NA	NA	biosafety level 1	NA	NA	FALSE	TRUE	NA	NA
Marinococcus salis	TRUE	gram stain positive	aerobic	NA	NA	NA	biosafety level 1	NA	NA	NA	FALSE	NA	coccus
Photorhabdus akhurstii	TRUE	gram stain negative	NA	NA	NA	TRUE	biosafety level 1	NA	NA	FALSE	FALSE	NA	bacillus
Cryptosporangium eucalypti	FALSE	gram stain positive	aerobic	NA	NA	NA	biosafety level 1	NA	NA	FALSE	TRUE	NA	NA
Psychroserpens algicola	FALSE	gram stain negative	aerobic	NA	NA	NA	biosafety level 1	NA	NA	FALSE	FALSE	NA	bacillus
Mycobacterium vicinigordonae	FALSE	gram stain positive	aerobic	NA	NA	TRUE	NA	NA	NA	FALSE	FALSE	NA	bacillus
Clostridium neuense	TRUE	gram stain positive	anaerobic	NA	NA	NA	biosafety level 1	NA	NA	FALSE	TRUE	NA	bacillus
Marivivens geojensis	FALSE	gram stain negative	aerobic	NA	NA	NA	biosafety level 1	NA	NA	NA	FALSE	NA	NA
Phycicoccus duodecadis	FALSE	gram stain positive	aerobic	NA	NA	NA	biosafety level 1	NA	NA	FALSE	FALSE	NA	coccus
Brachybacterium rhamnosum	FALSE	gram stain positive	aerobic	FALSE	NA	NA	biosafety level 1	NA	NA	FALSE	FALSE	NA	NA
Sphingomonas oleivorans	TRUE	gram stain negative	aerobic	NA	NA	NA	biosafety level 1	NA	NA	NA	FALSE	NA	bacillus
Vogesella oryzae	TRUE	gram stain negative	NA	NA	NA	NA	biosafety level 1	NA	NA	FALSE	FALSE	NA	NA
Acetobacter fallax	TRUE	gram stain negative	aerobic	NA	NA	NA	biosafety level 1	NA	NA	FALSE	FALSE	NA	bacillus
Arvibacter aurantiibacter	TRUE	gram stain negative	aerobic	NA	NA	NA	biosafety level 1	NA	NA	FALSE	FALSE	NA	NA
Tropicimonas marinistellae	FALSE	gram stain negative	aerobic	NA	NA	NA	biosafety level 1	NA	NA	NA	FALSE	NA	NA
Rheinheimera pacifica	TRUE	gram stain negative	aerobic	NA	NA	NA	biosafety level 1	NA	NA	FALSE	FALSE	NA	bacillus
Pseudactinotalea terrae	FALSE	gram stain negative	aerobic	NA	NA	NA	biosafety level 1	NA	NA	FALSE	FALSE	NA	NA
Roseomonas fluvialis	FALSE	gram stain negative	aerobic	NA	NA	NA	biosafety level 1	NA	NA	FALSE	FALSE	NA	NA
Deinococcus petrolearius	FALSE	gram stain positive	aerobic	NA	NA	NA	biosafety level 1	NA	NA	FALSE	FALSE	NA	NA
Pedobacter humicola	FALSE	gram stain negative	aerobic	NA	NA	NA	biosafety level 1	NA	NA	NA	FALSE	NA	NA
Nocardia halotolerans	FALSE	gram stain positive	aerobic	NA	NA	NA	biosafety level 1	NA	NA	FALSE	TRUE	NA	NA
Nocardioides opuntiae	FALSE	gram stain positive	aerobic	NA	NA	NA	biosafety level 1	NA	NA	FALSE	FALSE	NA	NA
Dactylosporangium solaniradicis	TRUE	gram stain positive	aerobic	NA	NA	NA	biosafety level 1	NA	NA	FALSE	TRUE	NA	NA
Actinomadura gamaensis	FALSE	gram stain positive	aerobic	NA	NA	NA	biosafety level 1	NA	NA	FALSE	TRUE	NA	NA
Agromyces humi	FALSE	gram stain positive	aerobic	FALSE	NA	NA	biosafety level 1	NA	NA	FALSE	FALSE	NA	NA
Stackebrandtia cavernae	FALSE	gram stain positive	aerobic	NA	NA	NA	biosafety level 1	NA	NA	FALSE	NA	NA	NA
Prauserella alba	FALSE	gram stain positive	aerobic	NA	NA	NA	biosafety level 1	NA	NA	FALSE	NA	NA	NA
Polaribacter vadi	FALSE	gram stain negative	aerobic	NA	NA	NA	biosafety level 1	NA	NA	NA	FALSE	NA	NA
Variovorax guangxiensis	TRUE	gram stain negative	aerobic	NA	NA	NA	biosafety level 1	NA	NA	NA	FALSE	NA	NA
Limnobacter humi	TRUE	gram stain negative	aerobic	NA	NA	NA	biosafety level 1	NA	NA	FALSE	FALSE	NA	NA
Paenibacillus psychroresistens	TRUE	gram stain positive	aerobic	NA	NA	NA	biosafety level 1	NA	NA	FALSE	TRUE	NA	NA
Croceicoccus bisphenolivorans	FALSE	gram stain negative	aerobic	NA	NA	NA	biosafety level 1	NA	NA	FALSE	FALSE	NA	NA
Flavobacterium omnivorum	FALSE	gram stain negative	aerobic	NA	NA	NA	biosafety level 1	NA	NA	FALSE	FALSE	NA	NA
Lentzea chajnantorensis	FALSE	gram stain positive	aerobic	NA	NA	NA	biosafety level 1	NA	NA	FALSE	TRUE	NA	NA
Skermanella mucosa	TRUE	gram stain negative	NA	NA	NA	NA	biosafety level 1	NA	NA	FALSE	FALSE	NA	bacillus
Adlercreutzia muris	FALSE	gram stain positive	anaerobic	FALSE	NA	NA	biosafety level 1	NA	NA	NA	FALSE	NA	NA
Rodentibacter caecimuris	FALSE	gram stain negative	aerobic	FALSE	NA	NA	biosafety level 2	NA	NA	FALSE	NA	gamma	NA
Paracoccus sordidisoli	FALSE	gram stain negative	aerobic	NA	NA	NA	biosafety level 1	NA	NA	NA	FALSE	NA	NA
Giesbergeria giesbergeri	TRUE	gram stain negative	aerobic	NA	NA	NA	biosafety level 1	NA	NA	NA	FALSE	NA	NA
Giesbergeria anulus	TRUE	gram stain negative	aerobic	NA	NA	NA	biosafety level 1	NA	NA	NA	FALSE	NA	NA
Sphingopyxis chilensis	TRUE	gram stain negative	aerobic	NA	NA	NA	biosafety level 1	NA	NA	FALSE	FALSE	NA	bacillus
Flavobacterium limicola	FALSE	gram stain negative	aerobic	NA	NA	NA	biosafety level 1	NA	NA	FALSE	FALSE	NA	bacillus
Hydrogenophaga laconesensis	TRUE	gram stain negative	aerobic	NA	NA	NA	biosafety level 1	NA	NA	NA	FALSE	gamma	bacillus
Cellvibrio vulgaris	TRUE	gram stain negative	aerobic	NA	NA	NA	biosafety level 1	NA	NA	NA	FALSE	NA	NA
Fictibacillus barbaricus	TRUE	gram stain positive	aerobic	NA	NA	NA	biosafety level 1	NA	NA	FALSE	TRUE	NA	NA
Massilia chloroacetimidivorans	TRUE	gram stain negative	aerobic	NA	NA	NA	biosafety level 1	NA	NA	FALSE	FALSE	NA	NA
Nocardia otitidiscaviarum	FALSE	gram stain positive	aerobic	NA	NA	TRUE	biosafety level 2	NA	NA	FALSE	TRUE	NA	NA
Rhodococcus fascians	FALSE	gram stain positive	aerobic	NA	NA	NA	biosafety level 1	NA	NA	FALSE	FALSE	NA	NA
Rheinheimera riviphila	TRUE	gram stain negative	aerobic	NA	NA	NA	biosafety level 1	NA	NA	FALSE	FALSE	NA	bacillus
Variovorax robiniae	TRUE	gram stain negative	aerobic	NA	NA	NA	biosafety level 1	NA	FALSE	NA	FALSE	NA	bacillus
Variovorax rhizosphaerae	TRUE	gram stain negative	aerobic	NA	NA	NA	biosafety level 1	NA	NA	NA	FALSE	NA	bacillus
Spirosoma fluminis	FALSE	gram stain negative	aerobic	NA	NA	NA	biosafety level 1	NA	NA	NA	FALSE	NA	NA
Streptomonospora alba	FALSE	gram stain positive	aerobic	NA	NA	NA	biosafety level 1	NA	NA	FALSE	TRUE	NA	NA
Micromonospora parathelypteridis	FALSE	gram stain positive	aerobic	FALSE	NA	NA	biosafety level 1	NA	NA	FALSE	TRUE	NA	NA
Kushneria indalinina	TRUE	gram stain negative	aerobic	NA	NA	NA	biosafety level 1	NA	NA	FALSE	FALSE	NA	NA
Nocardioides jensenii	FALSE	gram stain positive	aerobic	NA	NA	NA	biosafety level 1	NA	NA	FALSE	FALSE	NA	NA
Nocardioides luteus	FALSE	gram stain positive	aerobic	NA	NA	NA	biosafety level 1	NA	NA	FALSE	FALSE	NA	NA
Brevibacillus dissolubilis	TRUE	gram stain positive	aerobic	NA	NA	NA	biosafety level 1	NA	FALSE	FALSE	TRUE	NA	NA
Nocardia caishijiensis	FALSE	gram stain positive	aerobic	FALSE	NA	NA	biosafety level 1	NA	NA	FALSE	TRUE	NA	NA
Yimella radicis	FALSE	gram stain positive	aerobic	NA	NA	NA	biosafety level 1	NA	NA	FALSE	FALSE	NA	coccus
Saccharopolyspora spongiae	FALSE	gram stain positive	aerobic	NA	NA	NA	biosafety level 1	NA	NA	FALSE	TRUE	NA	bacillus
Knoellia subterranea	FALSE	gram stain positive	aerobic	NA	NA	NA	biosafety level 1	NA	NA	FALSE	FALSE	NA	bacillus
Poseidonibacter parvus	TRUE	gram stain negative	aerobic	NA	NA	NA	biosafety level 1	NA	NA	FALSE	FALSE	NA	NA
Paenibacillus apii	TRUE	gram stain positive	aerobic	NA	NA	NA	biosafety level 1	NA	NA	FALSE	TRUE	NA	NA
Scandinavium goeteborgense	TRUE	gram stain negative	NA	FALSE	NA	NA	NA	NA	TRUE	TRUE	FALSE	NA	bacillus
Corynebacterium urinipleomorphum	FALSE	gram stain positive	aerobic	NA	NA	NA	biosafety level 1	NA	NA	FALSE	FALSE	gamma	NA
Corynebacterium fournieri	FALSE	gram stain positive	aerobic	NA	NA	NA	NA	NA	NA	FALSE	FALSE	gamma	NA
Lutibacter oceani	FALSE	gram stain negative	aerobic	NA	NA	NA	biosafety level 1	NA	NA	FALSE	FALSE	NA	bacillus
Sulfurospirillum diekertiae	TRUE	gram stain negative	anaerobic	NA	NA	NA	biosafety level 1	NA	NA	FALSE	FALSE	NA	bacillus
Noviherbaspirillum agri	TRUE	gram stain negative	NA	NA	NA	NA	biosafety level 1	NA	NA	FALSE	FALSE	NA	NA
Phytobacter palmae	TRUE	gram stain negative	aerobic	FALSE	NA	NA	biosafety level 1	NA	NA	NA	FALSE	NA	bacillus
Frankia torreyi	FALSE	gram stain positive	aerobic	NA	NA	NA	biosafety level 1	NA	TRUE	FALSE	TRUE	NA	NA
Prauserella halophila	FALSE	gram stain positive	aerobic	NA	NA	NA	biosafety level 1	NA	NA	FALSE	NA	NA	NA
Amycolatopsis deserti	FALSE	gram stain positive	aerobic	NA	NA	NA	biosafety level 1	NA	NA	FALSE	TRUE	NA	NA
Mycobacterium talmoniae	FALSE	gram stain positive	aerobic	NA	NA	NA	biosafety level 1	NA	NA	FALSE	FALSE	NA	bacillus
Corynebacterium hylobatis	FALSE	gram stain positive	NA	FALSE	NA	NA	biosafety level 1	NA	NA	FALSE	FALSE	NA	bacillus
Corynebacterium lemuris	FALSE	gram stain positive	NA	FALSE	NA	NA	biosafety level 1	NA	NA	FALSE	FALSE	NA	bacillus
Chitinophaga rhizosphaerae	FALSE	gram stain negative	aerobic	NA	NA	NA	biosafety level 1	NA	NA	FALSE	FALSE	NA	NA
Microvirga subterranea	FALSE	gram stain negative	aerobic	NA	NA	NA	biosafety level 1	NA	NA	FALSE	FALSE	NA	bacillus
Deinococcus sedimenti	FALSE	gram stain positive	aerobic	NA	NA	NA	biosafety level 1	NA	NA	FALSE	FALSE	NA	NA
Spirosoma luteolum	FALSE	gram stain negative	aerobic	NA	NA	NA	biosafety level 1	NA	NA	NA	FALSE	NA	NA
Dyella flagellata	FALSE	gram stain negative	aerobic	FALSE	NA	NA	biosafety level 1	NA	NA	FALSE	FALSE	NA	NA
Parolsenella massiliensis	FALSE	gram stain positive	anaerobic	NA	NA	NA	NA	NA	NA	NA	FALSE	NA	NA
Paracoccus zeaxanthinifaciens	FALSE	gram stain negative	aerobic	NA	NA	NA	biosafety level 1	NA	FALSE	NA	FALSE	NA	NA
Paracidovorax valerianellae	TRUE	gram stain negative	aerobic	FALSE	NA	NA	biosafety level 1	NA	NA	NA	FALSE	NA	bacillus
Acinetobacter wuhouensis	FALSE	gram stain negative	aerobic	NA	NA	NA	NA	NA	NA	FALSE	FALSE	gamma	NA
Paramagnetospirillum magnetotacticum	TRUE	gram stain negative	aerobic	NA	NA	NA	biosafety level 1	NA	NA	FALSE	FALSE	NA	NA
Micromonospora olivasterospora	FALSE	gram stain positive	aerobic	FALSE	NA	NA	biosafety level 1	NA	NA	FALSE	TRUE	NA	NA
Arenibacter troitsensis	TRUE	gram stain negative	aerobic	NA	NA	NA	biosafety level 1	NA	NA	FALSE	FALSE	NA	bacillus
Jannaschia helgolandensis	TRUE	gram stain negative	aerobic	NA	NA	NA	biosafety level 1	NA	NA	NA	FALSE	NA	NA
Adhaeribacter terrae	FALSE	gram stain negative	aerobic	NA	NA	NA	biosafety level 1	NA	NA	FALSE	FALSE	NA	bacillus
Larkinella harenae	TRUE	gram stain negative	aerobic	NA	NA	NA	biosafety level 1	NA	NA	NA	FALSE	NA	NA
Neptunicoccus sediminis	FALSE	gram stain negative	aerobic	NA	NA	NA	biosafety level 1	NA	NA	NA	FALSE	NA	NA
Kitasatospora aureofaciens	FALSE	gram stain positive	aerobic	NA	NA	NA	biosafety level 1	NA	NA	FALSE	NA	NA	tail
Paenibacillus graminis	TRUE	gram stain positive	aerobic	NA	NA	NA	biosafety level 1	NA	NA	FALSE	TRUE	NA	NA
Paenibacillus odorifer	TRUE	gram stain positive	aerobic	NA	NA	NA	biosafety level 1	NA	NA	FALSE	TRUE	NA	NA
Micromonospora globbae	FALSE	gram stain positive	aerobic	FALSE	NA	NA	biosafety level 1	NA	NA	FALSE	TRUE	NA	NA
Streptomyces avidinii	FALSE	gram stain positive	aerobic	NA	NA	NA	biosafety level 1	NA	NA	FALSE	TRUE	NA	NA
Erythrobacter alti	FALSE	gram stain negative	aerobic	FALSE	NA	NA	biosafety level 1	NA	NA	FALSE	FALSE	NA	NA
Altererythrobacter aquiaggeris	FALSE	gram stain negative	aerobic	NA	NA	NA	biosafety level 1	NA	NA	FALSE	FALSE	NA	NA
Pedobacter lithocola	FALSE	gram stain negative	aerobic	NA	NA	NA	biosafety level 1	NA	NA	FALSE	FALSE	NA	bacillus
Pedobacter mendelii	FALSE	gram stain negative	aerobic	NA	NA	NA	biosafety level 1	NA	NA	FALSE	FALSE	NA	bacillus
Pedobacter petrophilus	FALSE	gram stain negative	aerobic	NA	NA	NA	biosafety level 1	NA	NA	NA	FALSE	NA	NA
Saccharothrix ghardaiensis	FALSE	gram stain positive	aerobic	NA	NA	NA	biosafety level 1	NA	NA	FALSE	TRUE	NA	bacillus
Arcobacter lacus	TRUE	gram stain negative	aerobic	NA	NA	TRUE	NA	NA	TRUE	NA	FALSE	NA	NA
Pseudomonas salomonii	TRUE	gram stain negative	aerobic	NA	NA	NA	biosafety level 1	NA	FALSE	NA	FALSE	NA	bacillus
Roseivirga seohaensis	FALSE	gram stain negative	aerobic	NA	NA	NA	biosafety level 1	NA	NA	FALSE	FALSE	NA	bacillus
Pseudonocardia chloroethenivorans	FALSE	gram stain positive	aerobic	NA	NA	NA	biosafety level 1	NA	NA	FALSE	TRUE	NA	NA
Marinilactibacillus psychrotolerans	FALSE	gram stain positive	aerobic	NA	NA	NA	biosafety level 1	NA	NA	FALSE	FALSE	NA	bacillus
Fodinibius saliphilus	FALSE	gram stain negative	NA	NA	NA	NA	biosafety level 1	NA	NA	NA	FALSE	NA	NA
Streptomyces purpurascens	FALSE	gram stain positive	aerobic	NA	NA	NA	biosafety level 1	NA	NA	FALSE	TRUE	NA	tail
Aliiroseovarius lamellibrachiae	FALSE	gram stain negative	aerobic	NA	NA	NA	biosafety level 1	NA	NA	NA	FALSE	NA	NA
Rosistilla ulvae	TRUE	gram stain negative	aerobic	NA	NA	NA	biosafety level 1	NA	NA	NA	FALSE	NA	NA
Marinitenerispora sediminis	FALSE	gram stain positive	aerobic	NA	NA	NA	biosafety level 1	NA	NA	FALSE	TRUE	NA	bacillus
Halopseudomonas phragmitis	TRUE	gram stain negative	aerobic	NA	NA	NA	biosafety level 1	NA	NA	FALSE	FALSE	NA	bacillus
Mucilaginibacter limnophilus	FALSE	gram stain negative	aerobic	NA	NA	NA	biosafety level 1	NA	NA	NA	FALSE	NA	NA
Edaphobacter flagellatus	FALSE	gram stain negative	aerobic	NA	NA	NA	biosafety level 1	NA	NA	FALSE	FALSE	NA	bacillus
Paenibacillus aurantiacus	TRUE	gram stain positive	aerobic	NA	NA	NA	biosafety level 1	NA	NA	FALSE	TRUE	NA	NA
Kiloniella majae	TRUE	gram stain negative	aerobic	NA	NA	NA	biosafety level 1	NA	NA	FALSE	FALSE	NA	NA
Streptomyces goshikiensis	FALSE	gram stain positive	aerobic	NA	NA	NA	biosafety level 1	NA	NA	FALSE	TRUE	NA	NA
Companilactobacillus versmoldensis	FALSE	gram stain positive	NA	NA	NA	NA	biosafety level 1	NA	FALSE	FALSE	FALSE	NA	NA
Salinicola halimionae	TRUE	gram stain negative	aerobic	NA	NA	NA	biosafety level 1	NA	NA	FALSE	FALSE	NA	bacillus
Salinicola aestuarinus	TRUE	gram stain negative	aerobic	NA	NA	NA	biosafety level 1	NA	NA	FALSE	FALSE	NA	bacillus
Salinicola endophyticus	TRUE	gram stain negative	aerobic	NA	NA	NA	biosafety level 1	NA	NA	FALSE	FALSE	NA	bacillus
Salinicola lusitanus	TRUE	gram stain negative	aerobic	NA	NA	NA	biosafety level 1	NA	NA	FALSE	FALSE	NA	bacillus
Streptomyces purpureus	FALSE	gram stain positive	aerobic	NA	NA	NA	biosafety level 1	NA	NA	FALSE	TRUE	NA	tail
Allobacillus salarius	TRUE	gram stain positive	aerobic	NA	NA	NA	biosafety level 1	NA	NA	FALSE	TRUE	NA	NA
Promicromonospora aerolata	FALSE	gram stain positive	aerobic	FALSE	NA	NA	biosafety level 1	NA	NA	FALSE	FALSE	NA	NA
Nitrosopumilus oxyclinae	FALSE	gram stain negative	aerobic	NA	NA	NA	NA	NA	NA	NA	NA	NA	bacillus
Streptomyces vinaceus	FALSE	gram stain positive	aerobic	NA	NA	NA	biosafety level 1	NA	NA	FALSE	TRUE	NA	NA
Klenkia marina	TRUE	gram stain positive	aerobic	NA	NA	NA	biosafety level 1	NA	NA	FALSE	NA	NA	NA
Streptomyces virginiae	FALSE	gram stain positive	aerobic	FALSE	NA	NA	biosafety level 1	NA	NA	FALSE	TRUE	NA	NA
Palleronia pontilimi	FALSE	gram stain negative	aerobic	NA	NA	NA	biosafety level 1	NA	NA	NA	FALSE	NA	NA
Paracoccus aeridis	FALSE	gram stain negative	aerobic	NA	NA	NA	biosafety level 1	NA	NA	NA	FALSE	NA	bacillus
Spirosoma migulaei	FALSE	gram stain negative	aerobic	NA	NA	NA	biosafety level 1	NA	NA	NA	FALSE	NA	NA
Natronoarchaeum persicum	FALSE	gram stain negative	aerobic	NA	NA	NA	biosafety level 1	NA	NA	FALSE	FALSE	NA	bacillus
Catellatospora sichuanensis	FALSE	gram stain positive	aerobic	NA	NA	NA	biosafety level 1	NA	NA	FALSE	TRUE	NA	NA
Micromonospora azadirachtae	FALSE	gram stain positive	aerobic	FALSE	NA	NA	biosafety level 1	NA	NA	FALSE	TRUE	NA	NA
Methylobacillus caricis	TRUE	gram stain negative	aerobic	NA	NA	NA	biosafety level 1	NA	NA	FALSE	FALSE	NA	bacillus
Streptomyces roseiscleroticus	FALSE	gram stain negative	aerobic	FALSE	NA	NA	biosafety level 1	NA	NA	FALSE	TRUE	NA	NA
Yoonia acticola	FALSE	gram stain negative	aerobic	NA	NA	NA	biosafety level 1	NA	NA	NA	FALSE	NA	bacillus
Lysinibacillus endophyticus	TRUE	gram stain positive	aerobic	NA	NA	NA	biosafety level 1	NA	NA	FALSE	TRUE	NA	bacillus
Chryseobacterium candidae	FALSE	gram stain negative	aerobic	NA	NA	NA	biosafety level 1	NA	NA	FALSE	FALSE	NA	NA
Clostridium algoriphilum	TRUE	gram stain positive	anaerobic	NA	NA	NA	biosafety level 1	NA	NA	FALSE	TRUE	NA	NA
Psychrobacter fozii	FALSE	gram stain negative	aerobic	NA	NA	NA	biosafety level 1	NA	NA	FALSE	FALSE	NA	bacillus
Psychrobacter luti	FALSE	gram stain negative	aerobic	NA	NA	NA	biosafety level 1	NA	NA	FALSE	FALSE	NA	bacillus
Pseudomonas jinjuensis	TRUE	gram stain negative	aerobic	FALSE	NA	NA	biosafety level 1	NA	NA	FALSE	FALSE	NA	NA
Arthrobacter koreensis	FALSE	gram stain positive	aerobic	FALSE	NA	NA	biosafety level 1	NA	NA	FALSE	FALSE	NA	NA
Thermomonospora echinospora	FALSE	gram stain positive	aerobic	NA	NA	NA	biosafety level 1	NA	NA	FALSE	TRUE	NA	bacillus
Companilactobacillus nuruki	FALSE	gram stain positive	aerobic	NA	NA	NA	biosafety level 1	NA	NA	FALSE	FALSE	NA	NA
Pseudomonas trivialis	TRUE	gram stain negative	aerobic	NA	NA	NA	biosafety level 1	NA	FALSE	NA	FALSE	NA	bacillus
Pseudomonas poae	TRUE	gram stain negative	aerobic	NA	NA	NA	biosafety level 1	NA	FALSE	NA	FALSE	NA	bacillus
Methylorubrum podarium	TRUE	gram stain negative	aerobic	NA	NA	NA	biosafety level 1	NA	NA	FALSE	FALSE	NA	bacillus
Nocardioides aromaticivorans	FALSE	gram stain positive	aerobic	NA	NA	NA	biosafety level 1	NA	NA	NA	FALSE	NA	NA
Hymenobacter amundsenii	FALSE	gram stain negative	aerobic	NA	NA	NA	biosafety level 1	NA	FALSE	FALSE	FALSE	NA	NA
Ornithinimicrobium panacihumi	FALSE	gram stain positive	aerobic	NA	NA	NA	biosafety level 1	NA	NA	FALSE	FALSE	NA	NA
Paenibacillus panacihumi	TRUE	gram stain positive	aerobic	NA	NA	NA	biosafety level 1	NA	NA	FALSE	TRUE	NA	NA
Paraliobacillus ryukyuensis	TRUE	gram stain positive	aerobic	NA	NA	NA	biosafety level 1	NA	NA	FALSE	TRUE	NA	bacillus
Aliarcobacter vitoriensis	TRUE	gram stain negative	aerobic	NA	NA	TRUE	NA	NA	NA	NA	FALSE	NA	NA
Rhodocista pekingensis	TRUE	gram stain negative	aerobic	NA	NA	NA	biosafety level 1	NA	NA	FALSE	FALSE	NA	spirillum
Rhodopirellula bahusiensis	FALSE	gram stain negative	aerobic	NA	NA	NA	biosafety level 1	NA	NA	NA	FALSE	NA	coccus
Herbaspirillum robiniae	TRUE	gram stain negative	aerobic	NA	NA	NA	biosafety level 1	NA	NA	FALSE	FALSE	NA	bacillus
Shewanella submarina	TRUE	gram stain negative	aerobic	NA	NA	NA	biosafety level 1	NA	NA	FALSE	FALSE	NA	bacillus
Oceanisphaera marina	TRUE	gram stain negative	aerobic	NA	NA	NA	biosafety level 1	NA	NA	FALSE	FALSE	NA	bacillus
Fictibacillus aquaticus	TRUE	gram stain positive	facultatively anaerobic	NA	NA	NA	biosafety level 1	NA	NA	FALSE	TRUE	NA	NA
Pleomorphomonas carboxyditropha	FALSE	gram stain negative	aerobic	NA	NA	NA	biosafety level 1	NA	NA	FALSE	FALSE	NA	NA
Larkinella rosea	TRUE	gram stain negative	aerobic	NA	NA	NA	NA	NA	NA	NA	FALSE	NA	NA
Hymenobacter terrigena	FALSE	gram stain negative	aerobic	NA	NA	NA	biosafety level 1	NA	NA	NA	FALSE	NA	NA
Lysobacter spongiae	FALSE	gram stain negative	aerobic	NA	NA	NA	biosafety level 1	NA	NA	NA	FALSE	NA	NA
Photorhabdus bodei	TRUE	gram stain negative	NA	NA	NA	TRUE	biosafety level 1	NA	NA	FALSE	FALSE	NA	bacillus
Bacillus aeolius	TRUE	gram stain positive	aerobic	NA	NA	NA	biosafety level 1	NA	NA	FALSE	TRUE	NA	bacillus
Geodermatophilus chilensis	TRUE	gram stain positive	aerobic	NA	NA	NA	biosafety level 1	NA	NA	FALSE	NA	NA	coccus
Derxia gummosa	TRUE	gram stain negative	aerobic	NA	NA	NA	biosafety level 1	NA	NA	FALSE	FALSE	NA	bacillus
Actinomadura deserti	FALSE	gram stain positive	aerobic	NA	NA	NA	biosafety level 1	NA	NA	FALSE	TRUE	NA	bacillus
Bombella favorum	FALSE	gram stain negative	aerobic	NA	NA	NA	biosafety level 1	NA	NA	FALSE	FALSE	NA	NA
Bombella mellum	FALSE	gram stain negative	aerobic	NA	NA	NA	biosafety level 1	NA	NA	FALSE	FALSE	NA	NA
Methanoculleus submarinus	FALSE	gram stain negative	anaerobic	NA	NA	NA	biosafety level 1	NA	NA	FALSE	FALSE	NA	coccus
Aeromicrobium erythreum	FALSE	gram stain positive	aerobic	NA	NA	NA	biosafety level 1	NA	NA	FALSE	FALSE	NA	NA
Lentzea rhizosphaerae	FALSE	gram stain positive	aerobic	FALSE	NA	NA	biosafety level 1	NA	NA	FALSE	TRUE	NA	NA
Pimelobacter simplex	FALSE	gram stain positive	aerobic	NA	NA	NA	biosafety level 1	NA	NA	NA	FALSE	NA	NA
Bifidobacterium rousetti	FALSE	gram stain positive	anaerobic	NA	NA	NA	biosafety level 1	NA	NA	FALSE	FALSE	gamma	NA
Micromonospora grosourdyae	FALSE	gram stain positive	aerobic	FALSE	NA	NA	biosafety level 1	NA	NA	FALSE	TRUE	NA	NA
Nonomuraea glycinis	FALSE	gram stain positive	aerobic	NA	NA	NA	biosafety level 1	NA	NA	FALSE	TRUE	NA	NA
Saccharothrix xinjiangensis	FALSE	gram stain positive	aerobic	NA	NA	NA	biosafety level 1	NA	NA	FALSE	TRUE	NA	bacillus
Oceanobacillus zhaokaii	TRUE	gram stain positive	aerobic	NA	NA	NA	biosafety level 1	NA	NA	FALSE	TRUE	NA	bacillus
Microbispora soli	FALSE	gram stain positive	aerobic	NA	NA	NA	biosafety level 1	NA	NA	FALSE	TRUE	NA	NA
Actinacidiphila epipremni	FALSE	gram stain positive	aerobic	NA	NA	NA	biosafety level 1	NA	NA	FALSE	TRUE	NA	NA
Clostridium frigoris	TRUE	gram stain positive	anaerobic	NA	NA	NA	biosafety level 1	NA	NA	FALSE	TRUE	NA	NA
Clostridium lacusfryxellense	TRUE	gram stain positive	anaerobic	NA	NA	NA	biosafety level 1	NA	NA	FALSE	TRUE	NA	NA
Agromyces albus	FALSE	gram stain positive	aerobic	NA	NA	NA	biosafety level 1	NA	NA	FALSE	FALSE	NA	NA
Marinobacter maroccanus	TRUE	gram stain negative	aerobic	NA	NA	NA	biosafety level 1	NA	NA	FALSE	FALSE	NA	bacillus
Nocardia tengchongensis	FALSE	gram stain positive	aerobic	NA	NA	TRUE	biosafety level 1	NA	NA	FALSE	TRUE	NA	NA
Algoriphagus lacus	FALSE	gram stain negative	aerobic	NA	NA	NA	biosafety level 1	NA	NA	FALSE	FALSE	NA	NA
Acidipropionibacterium virtanenii	FALSE	gram stain positive	anaerobic	FALSE	NA	NA	biosafety level 1	NA	NA	FALSE	FALSE	NA	NA
Sphingopyxis nepalensis	TRUE	gram stain negative	aerobic	NA	NA	NA	biosafety level 1	NA	NA	FALSE	FALSE	NA	bacillus
Brumimicrobium salinarum	FALSE	gram stain negative	aerobic	NA	NA	NA	NA	NA	NA	FALSE	FALSE	NA	NA
Nonomuraea aridisoli	FALSE	gram stain positive	aerobic	NA	NA	NA	biosafety level 1	NA	NA	FALSE	TRUE	NA	NA
Devosia nitrariae	TRUE	gram stain negative	aerobic	NA	NA	NA	biosafety level 1	NA	NA	FALSE	FALSE	NA	bacillus
Alishewanella alkalitolerans	TRUE	gram stain negative	NA	NA	NA	NA	biosafety level 1	NA	NA	FALSE	FALSE	NA	bacillus
Saccharothrix australiensis	FALSE	gram stain positive	aerobic	NA	NA	NA	biosafety level 1	NA	NA	FALSE	TRUE	NA	bacillus
Bacillus kexueae	TRUE	gram stain positive	aerobic	NA	NA	NA	biosafety level 1	NA	NA	FALSE	TRUE	NA	bacillus
Ramlibacter albus	FALSE	gram stain negative	aerobic	NA	NA	NA	biosafety level 1	NA	NA	NA	FALSE	NA	NA
Alteromonas alba	TRUE	gram stain negative	aerobic	NA	NA	NA	biosafety level 1	NA	NA	FALSE	FALSE	NA	bacillus
Saccharopolyspora deserti	FALSE	gram stain positive	aerobic	NA	NA	NA	biosafety level 1	NA	NA	FALSE	TRUE	NA	bacillus
Paracoccus simplex	FALSE	gram stain negative	aerobic	NA	NA	NA	biosafety level 1	NA	NA	NA	FALSE	NA	bacillus
Nocardia inohanensis	FALSE	gram stain positive	aerobic	NA	NA	TRUE	biosafety level 1	NA	NA	FALSE	TRUE	NA	NA
Nocardia yamanashiensis	FALSE	gram stain positive	aerobic	NA	NA	TRUE	biosafety level 1	NA	NA	FALSE	TRUE	NA	NA
Lacticaseibacillus chiayiensis	FALSE	gram stain positive	NA	NA	NA	NA	biosafety level 1	NA	TRUE	FALSE	FALSE	NA	bacillus
Melaminivora suipulveris	TRUE	gram stain negative	aerobic	NA	NA	NA	biosafety level 1	NA	NA	NA	FALSE	NA	NA
Lysinibacillus capsici	TRUE	NA	aerobic	NA	NA	NA	biosafety level 1	NA	FALSE	FALSE	TRUE	NA	bacillus
Psychrobacter okhotskensis	FALSE	gram stain negative	aerobic	NA	NA	NA	biosafety level 1	NA	NA	FALSE	FALSE	NA	bacillus
Spiroplasma citri	TRUE	NA	aerobic	NA	NA	TRUE	biosafety level 1	NA	TRUE	FALSE	NA	NA	NA
Spiroplasma melliferum	TRUE	NA	aerobic	NA	NA	TRUE	biosafety level 1	NA	TRUE	FALSE	NA	NA	NA
Halomonas campaniensis	TRUE	gram stain negative	aerobic	NA	NA	NA	biosafety level 1	NA	NA	FALSE	FALSE	NA	bacillus
Shewanella waksmanii	TRUE	gram stain negative	aerobic	NA	NA	NA	biosafety level 1	NA	NA	FALSE	FALSE	NA	bacillus
Spiroplasma poulsonii	TRUE	NA	NA	NA	NA	TRUE	biosafety level 1	NA	TRUE	FALSE	NA	NA	NA
Lutibacter citreus	FALSE	gram stain negative	aerobic	NA	NA	NA	biosafety level 1	NA	NA	FALSE	FALSE	NA	bacillus
Sphingobacterium athyrii	FALSE	gram stain negative	aerobic	NA	NA	NA	NA	NA	NA	NA	FALSE	NA	NA
Methanobacterium bryantii	FALSE	gram stain negative	anaerobic	NA	NA	NA	biosafety level 1	NA	NA	NA	FALSE	NA	NA
Pseudomonas rhizosphaerae	TRUE	gram stain negative	aerobic	FALSE	NA	NA	biosafety level 1	NA	NA	FALSE	NA	NA	bacillus
Methanobacterium formicicum	FALSE	NA	anaerobic	NA	NA	NA	biosafety level 1	NA	NA	NA	FALSE	NA	NA
Methanobacterium ivanovii	FALSE	gram stain negative	anaerobic	NA	NA	NA	biosafety level 1	NA	NA	NA	FALSE	NA	NA
Levilactobacillus spicheri	FALSE	gram stain positive	aerobic	NA	NA	NA	biosafety level 1	NA	NA	FALSE	FALSE	NA	bacillus
Gemmobacter aquarius	FALSE	gram stain negative	NA	NA	NA	NA	biosafety level 1	NA	NA	NA	FALSE	NA	NA
Flavobacterium psychrotolerans	FALSE	gram stain negative	aerobic	NA	NA	NA	biosafety level 1	NA	NA	FALSE	FALSE	NA	bacillus
Ancylobacter tetraedralis	FALSE	gram stain negative	aerobic	NA	NA	NA	biosafety level 1	NA	NA	FALSE	FALSE	NA	NA
Stella vacuolata	FALSE	gram stain negative	aerobic	NA	NA	NA	biosafety level 1	NA	NA	FALSE	FALSE	NA	NA
Methanobacterium palustre	FALSE	NA	anaerobic	NA	NA	NA	biosafety level 1	NA	NA	NA	FALSE	NA	NA
Arcicella aquatica	FALSE	gram stain negative	aerobic	NA	NA	NA	biosafety level 1	NA	NA	NA	FALSE	NA	spirillum
Altererythrobacter rubellus	FALSE	gram stain negative	aerobic	NA	NA	NA	biosafety level 1	NA	NA	FALSE	FALSE	NA	NA
Rossellomorea vietnamensis	TRUE	NA	aerobic	NA	NA	NA	biosafety level 1	NA	NA	FALSE	TRUE	NA	bacillus
Spirosoma telluris	FALSE	gram stain negative	aerobic	NA	NA	NA	biosafety level 1	NA	NA	NA	FALSE	NA	NA
Falsiroseomonas bella	FALSE	gram stain negative	aerobic	NA	NA	NA	biosafety level 1	NA	NA	FALSE	FALSE	NA	NA
Pseudothauera hydrothermalis	TRUE	gram stain negative	NA	NA	NA	NA	biosafety level 1	NA	NA	FALSE	FALSE	NA	bacillus
Billgrantia lactosivorans	TRUE	gram stain negative	aerobic	NA	NA	NA	biosafety level 1	NA	NA	FALSE	FALSE	NA	bacillus
Methanoculleus thermophilus	FALSE	gram stain negative	anaerobic	NA	NA	NA	biosafety level 1	NA	NA	FALSE	FALSE	NA	coccus
Phenylobacterium parvum	FALSE	gram stain negative	aerobic	NA	NA	NA	biosafety level 1	NA	NA	FALSE	FALSE	NA	bacillus
Marinomonas shanghaiensis	TRUE	gram stain negative	aerobic	NA	NA	NA	NA	NA	NA	NA	FALSE	NA	NA
Algoriphagus litoralis	FALSE	gram stain negative	aerobic	NA	NA	NA	biosafety level 1	NA	NA	FALSE	FALSE	NA	NA
Chitinophaga alhagiae	FALSE	gram stain negative	aerobic	NA	NA	NA	biosafety level 1	NA	NA	FALSE	FALSE	NA	NA
Neobacillus novalis	TRUE	NA	aerobic	FALSE	NA	NA	biosafety level 1	NA	NA	FALSE	TRUE	NA	bacillus
Fructobacillus pseudoficulneus	FALSE	gram stain positive	aerobic	NA	NA	NA	biosafety level 1	NA	NA	FALSE	FALSE	NA	NA
Flavobacterium sharifuzzamanii	TRUE	gram stain negative	aerobic	NA	NA	NA	biosafety level 1	NA	NA	FALSE	FALSE	NA	bacillus
Simplicispira lacusdiani	TRUE	gram stain negative	aerobic	NA	NA	NA	biosafety level 1	NA	NA	NA	FALSE	NA	NA
Modestobacter altitudinis	TRUE	gram stain positive	aerobic	NA	NA	NA	biosafety level 1	NA	NA	FALSE	FALSE	NA	coccus
Modestobacter excelsi	TRUE	gram stain positive	aerobic	NA	NA	NA	biosafety level 1	NA	NA	FALSE	FALSE	NA	coccus
Streptomyces alkaliterrae	FALSE	gram stain positive	aerobic	FALSE	NA	NA	biosafety level 1	NA	NA	FALSE	TRUE	NA	NA
Pseudoruegeria insulae	FALSE	gram stain negative	aerobic	NA	NA	NA	biosafety level 1	NA	NA	NA	FALSE	NA	NA
Paracoccus endophyticus	FALSE	gram stain negative	aerobic	NA	NA	NA	biosafety level 1	NA	NA	NA	FALSE	NA	bacillus
Skermanella pratensis	TRUE	gram stain negative	NA	NA	NA	NA	biosafety level 1	NA	NA	FALSE	FALSE	NA	bacillus
Exiguobacterium oxidotolerans	TRUE	gram stain positive	aerobic	NA	NA	NA	biosafety level 1	NA	NA	FALSE	FALSE	NA	bacillus
Ornithinimicrobium cerasi	FALSE	gram stain positive	aerobic	NA	NA	NA	biosafety level 1	NA	NA	FALSE	FALSE	NA	bacillus
Flavobacterium fluviale	TRUE	gram stain negative	aerobic	NA	NA	NA	biosafety level 1	NA	NA	FALSE	FALSE	NA	NA
Mesobacillus stamsii	TRUE	gram stain positive	aerobic	NA	NA	NA	biosafety level 1	NA	NA	FALSE	TRUE	NA	NA
Glutamicibacter ardleyensis	FALSE	gram stain positive	aerobic	NA	NA	NA	biosafety level 1	NA	NA	FALSE	FALSE	NA	bacillus
Chryseobacterium pennae	FALSE	gram stain negative	aerobic	NA	NA	NA	biosafety level 1	NA	NA	FALSE	FALSE	NA	NA
Runella rosea	FALSE	gram stain negative	aerobic	NA	NA	NA	biosafety level 1	NA	NA	NA	FALSE	NA	bacillus
Pyrococcus woesei	TRUE	gram stain negative	anaerobic	NA	NA	NA	biosafety level 1	NA	NA	FALSE	NA	NA	coccus
Chitinophaga caseinilytica	FALSE	gram stain negative	aerobic	NA	NA	NA	biosafety level 1	NA	NA	FALSE	FALSE	NA	NA
Roseomonas aeriglobus	FALSE	gram stain negative	aerobic	NA	NA	NA	biosafety level 1	NA	NA	FALSE	FALSE	NA	NA
Desertihabitans brevis	FALSE	gram stain positive	NA	NA	NA	NA	biosafety level 1	NA	NA	FALSE	FALSE	NA	coccus
Thermococcus coalescens	TRUE	gram stain negative	anaerobic	NA	NA	NA	biosafety level 1	NA	NA	NA	NA	NA	coccus
Methylocella tundrae	FALSE	gram stain negative	aerobic	NA	NA	NA	biosafety level 1	NA	NA	FALSE	FALSE	NA	bacillus
Pseudonocardia benzenivorans	FALSE	gram stain positive	aerobic	NA	NA	NA	biosafety level 1	NA	NA	FALSE	FALSE	NA	bacillus
Ornithinimicrobium avium	FALSE	gram stain positive	aerobic	NA	NA	NA	biosafety level 1	NA	NA	FALSE	FALSE	NA	bacillus
Pseudonocardia mangrovi	FALSE	gram stain positive	aerobic	NA	NA	NA	biosafety level 1	NA	NA	FALSE	TRUE	NA	bacillus
Nocardia arthritidis	FALSE	gram stain positive	aerobic	FALSE	NA	NA	biosafety level 1	NA	NA	FALSE	NA	NA	bacillus
Peribacillus asahii	TRUE	gram stain positive	aerobic	NA	NA	NA	biosafety level 1	NA	NA	FALSE	TRUE	NA	NA
Arthrobacter silvisoli	FALSE	gram stain positive	aerobic	NA	NA	NA	biosafety level 1	NA	NA	FALSE	FALSE	NA	bacillus
Actinomycetospora endophytica	FALSE	gram stain positive	aerobic	NA	NA	NA	biosafety level 1	NA	NA	FALSE	TRUE	NA	NA
Aeromicrobium endophyticum	FALSE	gram stain positive	aerobic	NA	NA	NA	biosafety level 1	NA	NA	FALSE	FALSE	NA	NA
Actinomadura logoneensis	FALSE	gram stain positive	aerobic	NA	NA	NA	biosafety level 1	NA	NA	FALSE	TRUE	NA	NA
Pseudomonas kairouanensis	TRUE	gram stain negative	aerobic	NA	NA	NA	biosafety level 1	NA	FALSE	NA	FALSE	NA	bacillus
Pseudomonas nabeulensis	TRUE	gram stain negative	aerobic	NA	NA	NA	biosafety level 1	NA	FALSE	NA	FALSE	NA	bacillus
Flexivirga caeni	FALSE	gram stain positive	aerobic	NA	NA	NA	biosafety level 1	NA	NA	FALSE	FALSE	NA	NA
Hydrogenophaga borbori	TRUE	gram stain negative	aerobic	NA	NA	NA	biosafety level 1	NA	NA	NA	FALSE	NA	bacillus
Desulfosarcina variabilis	TRUE	gram stain negative	anaerobic	NA	NA	NA	biosafety level 1	NA	NA	FALSE	FALSE	NA	NA
Micromonospora endolithica	FALSE	gram stain positive	aerobic	FALSE	NA	NA	biosafety level 1	NA	NA	FALSE	TRUE	NA	NA
Mucilaginibacter conchicola	FALSE	gram stain negative	aerobic	NA	NA	NA	biosafety level 1	NA	NA	NA	FALSE	NA	NA
Actinomadura spongiicola	FALSE	gram stain positive	aerobic	NA	NA	NA	biosafety level 1	NA	NA	FALSE	TRUE	NA	bacillus
Paracidobacterium acidisoli	FALSE	gram stain negative	aerobic	NA	NA	NA	biosafety level 1	NA	NA	FALSE	FALSE	NA	bacillus
Pontibacter terrae	FALSE	gram stain negative	aerobic	NA	NA	NA	biosafety level 1	NA	NA	NA	FALSE	NA	NA
Zhongshania marina	TRUE	gram stain negative	aerobic	NA	NA	NA	biosafety level 1	NA	NA	FALSE	FALSE	NA	NA
Mucilaginibacter celer	FALSE	gram stain negative	aerobic	NA	NA	NA	biosafety level 1	NA	NA	NA	FALSE	NA	NA
Lactiplantibacillus garii	FALSE	gram stain positive	aerobic	NA	NA	NA	biosafety level 1	NA	NA	FALSE	FALSE	NA	bacillus
Amnibacterium setariae	FALSE	gram stain positive	aerobic	NA	NA	NA	biosafety level 1	NA	NA	FALSE	FALSE	NA	bacillus
Chitinibacter tainanensis	TRUE	gram stain negative	aerobic	FALSE	NA	NA	biosafety level 1	NA	NA	FALSE	FALSE	NA	NA
Aurantiacibacter zhengii	FALSE	gram stain negative	aerobic	FALSE	NA	NA	biosafety level 1	NA	NA	FALSE	FALSE	NA	NA
Pseudoroseomonas globiformis	FALSE	gram stain negative	aerobic	FALSE	NA	NA	biosafety level 1	NA	NA	FALSE	FALSE	NA	NA
Pyrodictium occultum	TRUE	gram stain negative	anaerobic	NA	NA	NA	biosafety level 1	NA	NA	FALSE	FALSE	NA	NA
Beijerinckia mobilis	FALSE	gram stain negative	aerobic	NA	NA	NA	biosafety level 1	NA	NA	FALSE	FALSE	NA	bacillus
Rubrivivax pictus	TRUE	gram stain negative	aerobic	FALSE	NA	NA	biosafety level 1	NA	NA	FALSE	FALSE	NA	NA
Bacillus salacetis	TRUE	gram stain positive	aerobic	NA	NA	NA	biosafety level 1	NA	NA	FALSE	TRUE	NA	bacillus
Flavobacterium aquimarinum	TRUE	gram stain negative	aerobic	NA	NA	NA	biosafety level 1	NA	NA	FALSE	FALSE	NA	NA
Arthrobacter celericrescens	FALSE	gram stain positive	aerobic	NA	NA	NA	biosafety level 1	NA	NA	FALSE	FALSE	NA	bacillus
Siminovitchia acidinfaciens	TRUE	NA	aerobic	NA	NA	NA	biosafety level 1	NA	NA	FALSE	TRUE	NA	NA
Halomonas alkaliantarctica	TRUE	gram stain negative	aerobic	NA	NA	NA	biosafety level 1	NA	NA	FALSE	FALSE	NA	NA
Brevibacterium sanguinis	FALSE	gram stain positive	aerobic	NA	NA	NA	biosafety level 2	NA	NA	FALSE	FALSE	NA	NA
Psychrobacillus vulpis	TRUE	gram stain positive	aerobic	NA	NA	NA	biosafety level 1	NA	NA	FALSE	TRUE	NA	bacillus
Planotetraspora silvatica	FALSE	gram stain positive	aerobic	NA	NA	NA	biosafety level 1	NA	NA	FALSE	TRUE	NA	bacillus
Brevibacterium permense	FALSE	gram stain positive	aerobic	NA	NA	NA	biosafety level 1	NA	NA	FALSE	FALSE	NA	NA
Brevibacterium antiquum	FALSE	gram stain positive	aerobic	NA	NA	NA	biosafety level 1	NA	NA	FALSE	FALSE	NA	NA
Geobacillus jurassicus	TRUE	gram stain positive	aerobic	NA	NA	NA	biosafety level 1	NA	NA	FALSE	TRUE	NA	bacillus
Actinacidiphila glaucinigra	FALSE	gram stain positive	aerobic	NA	NA	NA	biosafety level 1	NA	NA	FALSE	TRUE	NA	NA
Pantoea piersonii	TRUE	gram stain negative	NA	FALSE	NA	NA	biosafety level 1	NA	NA	TRUE	FALSE	NA	NA
Pseudonocardia antarctica	FALSE	gram stain positive	aerobic	NA	NA	NA	biosafety level 1	NA	NA	FALSE	TRUE	NA	bacillus
Companilactobacillus tucceti	FALSE	gram stain positive	NA	NA	NA	NA	biosafety level 1	NA	NA	FALSE	FALSE	NA	NA
Clostridium estertheticum	TRUE	gram stain positive	anaerobic	NA	NA	NA	biosafety level 1	NA	NA	FALSE	TRUE	NA	NA
Thermovibrio guaymasensis	TRUE	gram stain negative	anaerobic	NA	NA	NA	biosafety level 1	NA	NA	FALSE	FALSE	NA	bacillus
Rhizobium daejeonense	TRUE	gram stain negative	aerobic	NA	NA	NA	biosafety level 1	NA	NA	TRUE	FALSE	NA	bacillus
Cohnella endophytica	TRUE	gram stain positive	aerobic	NA	NA	NA	biosafety level 1	NA	NA	FALSE	TRUE	NA	NA
Methylobacterium goesingense	TRUE	gram stain negative	aerobic	NA	NA	NA	biosafety level 1	NA	NA	FALSE	FALSE	NA	bacillus
Saccharospirillum alexandrii	TRUE	gram stain negative	aerobic	NA	NA	NA	biosafety level 1	NA	NA	FALSE	FALSE	NA	NA
Nioella ostreopsis	FALSE	gram stain negative	aerobic	NA	NA	NA	biosafety level 1	NA	NA	NA	FALSE	NA	NA
Pseudomonas leptonychotis	TRUE	gram stain negative	aerobic	NA	NA	NA	biosafety level 1	NA	NA	FALSE	FALSE	NA	NA
Chryseobacterium balustinum	FALSE	gram stain negative	aerobic	NA	NA	TRUE	NA	NA	NA	FALSE	FALSE	NA	NA
Anoxybacillus caldiproteolyticus	TRUE	gram stain positive	aerobic	NA	NA	NA	biosafety level 1	NA	NA	FALSE	TRUE	NA	bacillus
Enterobacter oligotrophicus	TRUE	gram stain negative	aerobic	FALSE	NA	NA	NA	NA	TRUE	NA	FALSE	NA	bacillus
Aquitalea palustris	TRUE	gram stain negative	NA	FALSE	NA	NA	biosafety level 1	NA	NA	FALSE	FALSE	NA	bacillus
Veillonella rodentium	FALSE	gram stain negative	anaerobic	NA	NA	NA	biosafety level 1	NA	NA	NA	FALSE	NA	coccus
Actinomadura harenae	FALSE	gram stain positive	aerobic	NA	NA	NA	biosafety level 1	NA	NA	FALSE	TRUE	NA	NA
Leptospira ognonensis	TRUE	gram stain negative	aerobic	NA	NA	NA	biosafety level 1	NA	NA	FALSE	NA	NA	spirillum
Leptospira fletcheri	TRUE	gram stain negative	NA	FALSE	NA	NA	biosafety level 2	NA	TRUE	FALSE	NA	NA	spirillum
Lapidilactobacillus mulanensis	FALSE	gram stain positive	aerobic	NA	NA	NA	biosafety level 1	NA	NA	FALSE	FALSE	NA	bacillus
Lacticaseibacillus hegangensis	FALSE	gram stain positive	NA	NA	NA	NA	biosafety level 1	NA	NA	FALSE	FALSE	NA	bacillus
Levilactobacillus angrenensis	FALSE	gram stain positive	NA	NA	NA	NA	biosafety level 1	NA	NA	FALSE	FALSE	NA	NA
Rufibacter latericius	FALSE	gram stain negative	aerobic	NA	NA	NA	biosafety level 1	NA	NA	FALSE	FALSE	NA	NA
Kaistella daneshvariae	FALSE	gram stain negative	aerobic	NA	NA	NA	biosafety level 1	NA	NA	FALSE	FALSE	NA	bacillus
Frigidibacter oleivorans	FALSE	gram stain negative	aerobic	NA	NA	NA	biosafety level 1	NA	NA	NA	FALSE	NA	bacillus
Micromonospora solifontis	FALSE	gram stain positive	aerobic	FALSE	NA	NA	biosafety level 1	NA	NA	FALSE	TRUE	NA	NA
Vibrio viridaestus	TRUE	gram stain negative	aerobic	FALSE	NA	NA	biosafety level 1	NA	NA	NA	FALSE	NA	bacillus
Pseudomonas neustonica	TRUE	gram stain negative	aerobic	NA	NA	NA	biosafety level 1	NA	NA	FALSE	FALSE	NA	NA
Pseudomonas carnis	TRUE	gram stain negative	aerobic	NA	NA	NA	biosafety level 1	NA	FALSE	NA	FALSE	NA	bacillus
Flavobacterium macacae	FALSE	gram stain negative	aerobic	NA	NA	NA	biosafety level 1	NA	NA	FALSE	FALSE	NA	NA
Micromonospora fluminis	FALSE	gram stain positive	aerobic	FALSE	NA	NA	biosafety level 1	NA	NA	FALSE	TRUE	NA	NA
Enterococcus hermanniensis	FALSE	gram stain positive	NA	NA	NA	NA	biosafety level 1	NA	NA	NA	FALSE	NA	NA
Mucilaginibacter terrigena	FALSE	gram stain negative	aerobic	NA	NA	NA	biosafety level 1	NA	NA	NA	FALSE	NA	NA
Saccharopolyspora rhizosphaerae	FALSE	gram stain positive	aerobic	NA	NA	NA	biosafety level 1	NA	NA	FALSE	TRUE	NA	bacillus
Flavobacterium zhairuonense	TRUE	gram stain negative	aerobic	NA	NA	NA	biosafety level 1	NA	NA	FALSE	FALSE	NA	bacillus
Hydrogenophaga atypica	TRUE	gram stain negative	aerobic	NA	NA	NA	biosafety level 1	NA	NA	NA	FALSE	gamma	bacillus
Hydrogenophaga defluvii	TRUE	gram stain negative	aerobic	NA	NA	NA	biosafety level 1	NA	NA	NA	FALSE	NA	bacillus
Tabrizicola piscis	FALSE	gram stain negative	aerobic	NA	NA	NA	biosafety level 1	NA	NA	NA	NA	NA	bacillus
Polaribacter septentrionalilitoris	FALSE	gram stain negative	aerobic	NA	NA	NA	biosafety level 1	NA	NA	FALSE	FALSE	NA	NA
Winogradskyella algae	TRUE	gram stain negative	aerobic	NA	NA	NA	biosafety level 1	NA	NA	FALSE	FALSE	NA	NA
Flaviflexus ciconiae	FALSE	gram stain positive	NA	NA	NA	NA	biosafety level 1	NA	NA	FALSE	FALSE	NA	NA
Flavobacterium bomense	FALSE	gram stain negative	aerobic	NA	NA	NA	biosafety level 1	NA	NA	FALSE	FALSE	NA	NA
Shimia sediminis	FALSE	gram stain negative	aerobic	NA	NA	NA	biosafety level 1	NA	NA	NA	FALSE	NA	NA
Lysinibacillus antri	TRUE	gram stain positive	aerobic	NA	NA	NA	biosafety level 1	NA	NA	FALSE	TRUE	NA	NA
Rheinheimera mangrovi	TRUE	gram stain negative	aerobic	NA	NA	NA	biosafety level 1	NA	NA	FALSE	FALSE	NA	bacillus
Cerasibacillus terrae	TRUE	gram stain positive	aerobic	NA	NA	NA	biosafety level 1	NA	NA	FALSE	TRUE	NA	bacillus
Halobacillus fulvus	TRUE	gram stain positive	aerobic	NA	NA	NA	biosafety level 1	NA	NA	FALSE	TRUE	NA	bacillus
Vreelandella populi	TRUE	gram stain negative	aerobic	NA	NA	NA	biosafety level 1	NA	NA	FALSE	FALSE	NA	NA
Silvanigrella paludirubra	TRUE	gram stain negative	aerobic	NA	NA	NA	biosafety level 1	NA	NA	NA	NA	NA	NA
Shewanella hanedai	TRUE	gram stain negative	aerobic	NA	NA	NA	biosafety level 1	NA	NA	FALSE	FALSE	NA	bacillus
Paraglaciecola marina	TRUE	gram stain negative	aerobic	NA	NA	NA	biosafety level 1	NA	NA	FALSE	FALSE	NA	bacillus
Aliiroseovarius marinus	TRUE	gram stain negative	aerobic	NA	NA	NA	biosafety level 1	NA	NA	NA	FALSE	NA	NA
Pseudorhodobacter turbinis	FALSE	gram stain negative	NA	NA	NA	NA	biosafety level 1	NA	NA	NA	NA	NA	NA
Tepidiphilus olei	TRUE	gram stain negative	aerobic	NA	NA	NA	biosafety level 1	NA	NA	FALSE	FALSE	NA	NA
Phycicoccus flavus	FALSE	gram stain positive	aerobic	NA	NA	NA	biosafety level 1	NA	NA	FALSE	FALSE	NA	NA
Flavobacterium stagni	FALSE	gram stain negative	aerobic	NA	NA	NA	biosafety level 1	NA	NA	FALSE	FALSE	NA	NA
Pandoraea bronchicola	TRUE	gram stain negative	aerobic	FALSE	NA	NA	NA	NA	NA	FALSE	FALSE	NA	bacillus
Pandoraea iniqua	TRUE	gram stain negative	aerobic	NA	NA	NA	biosafety level 1	NA	NA	FALSE	FALSE	NA	bacillus
Pandoraea anhela	TRUE	gram stain negative	aerobic	FALSE	NA	NA	NA	NA	NA	FALSE	FALSE	NA	bacillus
Pandoraea nosoerga	TRUE	gram stain negative	aerobic	FALSE	NA	NA	NA	NA	NA	FALSE	FALSE	NA	bacillus
Pandoraea communis	TRUE	gram stain negative	aerobic	FALSE	NA	NA	NA	NA	NA	FALSE	FALSE	NA	bacillus
Pandoraea horticolens	TRUE	gram stain negative	aerobic	FALSE	NA	NA	NA	NA	NA	FALSE	FALSE	NA	bacillus
Pandoraea pneumonica	TRUE	gram stain negative	aerobic	FALSE	NA	NA	NA	NA	NA	FALSE	FALSE	NA	bacillus
Pandoraea morbifera	TRUE	gram stain negative	aerobic	FALSE	NA	NA	NA	NA	NA	FALSE	FALSE	NA	bacillus
Onishia niordana	TRUE	gram stain negative	aerobic	NA	NA	NA	biosafety level 1	NA	NA	FALSE	FALSE	NA	NA
Vagococcus silagei	FALSE	gram stain positive	aerobic	NA	NA	TRUE	biosafety level 1	NA	NA	FALSE	FALSE	NA	NA
Actinomadura soli	FALSE	gram stain positive	aerobic	NA	NA	NA	biosafety level 1	NA	NA	FALSE	TRUE	NA	bacillus
Haloarcula mannanilytica	FALSE	gram stain negative	NA	TRUE	NA	NA	biosafety level 1	NA	NA	FALSE	FALSE	NA	NA
Quadrisphaera oryzae	FALSE	gram stain positive	aerobic	NA	NA	NA	biosafety level 1	NA	NA	FALSE	FALSE	NA	coccus
Campylobacter taeniopygiae	TRUE	gram stain negative	aerobic	NA	NA	NA	NA	NA	NA	FALSE	FALSE	gamma	spirillum
Campylobacter aviculae	TRUE	gram stain negative	aerobic	NA	NA	NA	NA	NA	NA	FALSE	FALSE	gamma	spirillum
Nocardioides euryhalodurans	FALSE	gram stain positive	aerobic	NA	NA	NA	biosafety level 1	NA	NA	FALSE	FALSE	NA	NA
Nocardioides eburneiflavus	FALSE	gram stain positive	aerobic	NA	NA	NA	biosafety level 1	NA	NA	FALSE	FALSE	NA	NA
Segatella hominis	FALSE	gram stain negative	anaerobic	NA	NA	NA	biosafety level 1	NA	NA	FALSE	FALSE	gamma	NA
Halomonas halmophila	FALSE	gram stain negative	aerobic	NA	NA	NA	biosafety level 1	NA	NA	FALSE	FALSE	NA	bacillus
Shewanella maritima	TRUE	gram stain negative	NA	NA	NA	NA	biosafety level 1	NA	NA	FALSE	FALSE	NA	bacillus
Gimesia aquarii	TRUE	gram stain negative	aerobic	NA	NA	NA	biosafety level 1	NA	NA	NA	NA	NA	NA
Gimesia algae	TRUE	gram stain negative	aerobic	NA	NA	NA	biosafety level 1	NA	NA	NA	NA	NA	NA
Gimesia fumaroli	TRUE	gram stain negative	aerobic	NA	NA	NA	biosafety level 1	NA	NA	NA	NA	NA	NA
Bremerella volcania	TRUE	NA	aerobic	NA	NA	NA	NA	NA	NA	NA	NA	NA	NA
Rosistilla oblonga	TRUE	gram stain negative	aerobic	NA	NA	NA	biosafety level 1	NA	NA	NA	FALSE	NA	NA
Aquabacterium lacunae	TRUE	gram stain negative	aerobic	NA	NA	NA	biosafety level 1	NA	NA	FALSE	FALSE	NA	bacillus
Arcanobacterium bovis	FALSE	gram stain positive	NA	NA	NA	TRUE	biosafety level 2	NA	NA	FALSE	FALSE	NA	bacillus
Flagellimonas alvinocaridis	FALSE	gram stain negative	aerobic	NA	NA	NA	biosafety level 1	NA	NA	NA	FALSE	NA	bacillus
Jiangella asiatica	TRUE	gram stain positive	aerobic	NA	NA	NA	biosafety level 1	NA	NA	FALSE	FALSE	NA	NA
Jiangella aurantiaca	TRUE	gram stain positive	aerobic	NA	NA	NA	biosafety level 1	NA	NA	FALSE	NA	NA	NA
Kribbella turkmenica	FALSE	gram stain positive	aerobic	FALSE	NA	NA	biosafety level 1	NA	NA	FALSE	TRUE	NA	NA
Nonomuraea terrae	FALSE	gram stain positive	aerobic	FALSE	NA	NA	biosafety level 1	NA	NA	FALSE	TRUE	NA	NA
Saccharopolyspora terrae	FALSE	gram stain positive	aerobic	NA	NA	NA	biosafety level 1	NA	NA	FALSE	TRUE	NA	bacillus
Saccharopolyspora karakumensis	FALSE	gram stain positive	aerobic	NA	NA	NA	biosafety level 1	NA	NA	FALSE	TRUE	NA	bacillus
Saccharopolyspora elongata	FALSE	gram stain positive	aerobic	NA	NA	NA	biosafety level 1	NA	NA	FALSE	TRUE	NA	bacillus
Pedobacter hiemivivus	FALSE	gram stain negative	aerobic	NA	NA	NA	biosafety level 1	NA	NA	NA	FALSE	NA	bacillus
Pedobacter psychrodurus	FALSE	gram stain negative	aerobic	NA	NA	NA	biosafety level 1	NA	NA	FALSE	FALSE	NA	bacillus
Myceligenerans xiligouense	FALSE	gram stain positive	aerobic	NA	NA	NA	biosafety level 1	NA	NA	FALSE	TRUE	NA	bacillus
Acetivibrio straminisolvens	FALSE	gram stain positive	anaerobic	NA	NA	NA	biosafety level 1	NA	NA	FALSE	TRUE	NA	bacillus
Microbacterium wangchenii	FALSE	gram stain positive	aerobic	FALSE	NA	NA	biosafety level 1	NA	NA	FALSE	FALSE	NA	NA
Flavobacterium cellulosilyticum	FALSE	gram stain negative	aerobic	NA	NA	NA	biosafety level 1	NA	NA	FALSE	FALSE	NA	bacillus
Flavobacterium caseinilyticum	FALSE	gram stain negative	aerobic	NA	NA	NA	biosafety level 1	NA	NA	FALSE	FALSE	NA	bacillus
Flavobacterium sandaracinum	FALSE	gram stain negative	aerobic	NA	NA	NA	biosafety level 1	NA	NA	FALSE	FALSE	NA	NA
Shimia aestuarii	FALSE	gram stain negative	aerobic	NA	NA	NA	biosafety level 1	NA	NA	NA	FALSE	NA	NA
Nocardia colli	FALSE	gram stain positive	aerobic	FALSE	NA	NA	biosafety level 1	NA	NA	FALSE	TRUE	NA	NA
Marimonas lutisalis	FALSE	gram stain negative	aerobic	NA	NA	NA	biosafety level 1	NA	NA	NA	FALSE	NA	bacillus
Antarcticimicrobium sediminis	FALSE	gram stain negative	aerobic	NA	NA	NA	biosafety level 1	NA	NA	NA	FALSE	NA	bacillus
Rhodococcus spelaei	FALSE	gram stain positive	aerobic	FALSE	NA	NA	biosafety level 1	NA	NA	FALSE	FALSE	NA	NA
Cumulibacter soli	FALSE	gram stain positive	aerobic	NA	NA	NA	biosafety level 1	NA	NA	FALSE	FALSE	NA	NA
Seongchinamella unica	FALSE	gram stain negative	aerobic	NA	NA	NA	biosafety level 1	NA	NA	FALSE	FALSE	NA	NA
Arthrobacter terricola	FALSE	gram stain positive	aerobic	NA	NA	NA	biosafety level 1	NA	NA	FALSE	FALSE	NA	bacillus
Aliarcobacter cibarius	TRUE	gram stain negative	aerobic	NA	NA	TRUE	biosafety level 1	NA	NA	NA	FALSE	gamma	NA
Lactiplantibacillus daowaiensis	FALSE	gram stain positive	NA	NA	NA	NA	biosafety level 1	NA	TRUE	FALSE	FALSE	NA	bacillus
Lactiplantibacillus dongliensis	FALSE	gram stain positive	aerobic	NA	NA	NA	biosafety level 1	NA	NA	FALSE	FALSE	NA	bacillus
Lactiplantibacillus songbeiensis	FALSE	gram stain positive	aerobic	NA	NA	NA	biosafety level 1	NA	NA	FALSE	FALSE	NA	bacillus
Loigolactobacillus binensis	FALSE	gram stain positive	NA	NA	NA	NA	biosafety level 1	NA	FALSE	FALSE	FALSE	NA	NA
Secundilactobacillus hailunensis	FALSE	gram stain positive	NA	NA	NA	NA	biosafety level 1	NA	NA	FALSE	FALSE	NA	NA
Paracoccus liaowanqingii	FALSE	gram stain negative	aerobic	NA	NA	NA	biosafety level 1	NA	NA	NA	FALSE	NA	NA
Duganella callida	TRUE	gram stain negative	aerobic	NA	NA	NA	biosafety level 1	NA	NA	FALSE	FALSE	NA	NA
Vagococcus xieshaowenii	FALSE	gram stain positive	NA	NA	NA	NA	biosafety level 1	NA	NA	FALSE	FALSE	NA	NA
Hymenobacter metallicola	FALSE	gram stain negative	aerobic	NA	NA	NA	biosafety level 1	NA	NA	FALSE	FALSE	NA	NA
Psychrobacter arenosus	FALSE	gram stain negative	aerobic	NA	NA	NA	biosafety level 1	NA	NA	FALSE	FALSE	NA	bacillus
Luteimonas yindakuii	FALSE	gram stain negative	aerobic	NA	NA	NA	biosafety level 1	NA	NA	NA	FALSE	NA	bacillus
Glutamicibacter bergerei	FALSE	gram stain positive	aerobic	NA	NA	NA	biosafety level 1	NA	NA	FALSE	FALSE	NA	bacillus
Metabacillus sediminilitoris	TRUE	NA	aerobic	NA	NA	NA	biosafety level 1	NA	NA	FALSE	TRUE	NA	NA
Kitasatospora acidiphila	FALSE	gram stain positive	aerobic	NA	NA	NA	biosafety level 1	NA	NA	FALSE	TRUE	NA	tail
Nocardioides vastitatis	FALSE	gram stain positive	aerobic	NA	NA	NA	biosafety level 1	NA	NA	FALSE	FALSE	NA	NA
Marinobacter alexandrii	TRUE	gram stain negative	aerobic	NA	NA	NA	biosafety level 1	NA	NA	FALSE	FALSE	NA	NA
Terrabacter ginsengisoli	FALSE	gram stain positive	aerobic	NA	NA	NA	biosafety level 1	NA	NA	FALSE	FALSE	NA	coccus
Croceicoccus sediminis	FALSE	gram stain negative	aerobic	NA	NA	NA	biosafety level 1	NA	NA	FALSE	FALSE	NA	NA
Sphingobacterium olei	FALSE	gram stain negative	aerobic	NA	NA	NA	biosafety level 1	NA	NA	NA	FALSE	NA	NA
Pedobacter cryophilus	FALSE	gram stain negative	aerobic	NA	NA	NA	biosafety level 1	NA	NA	FALSE	FALSE	NA	bacillus
Pedobacter frigoris	FALSE	gram stain negative	aerobic	NA	NA	NA	biosafety level 1	NA	NA	NA	FALSE	NA	bacillus
Dyadobacter bucti	FALSE	gram stain negative	aerobic	NA	NA	NA	biosafety level 1	NA	NA	NA	FALSE	NA	bacillus
Sphingomonas baiyangensis	TRUE	gram stain negative	aerobic	NA	NA	NA	biosafety level 1	NA	NA	NA	FALSE	NA	NA
Salinimonas iocasae	TRUE	gram stain negative	aerobic	NA	NA	NA	biosafety level 1	NA	NA	NA	FALSE	NA	NA
Pleomorphomonas koreensis	FALSE	gram stain negative	aerobic	NA	NA	NA	biosafety level 1	NA	NA	FALSE	FALSE	NA	NA
Nocardioides jishulii	FALSE	gram stain positive	aerobic	NA	NA	NA	biosafety level 1	NA	NA	FALSE	FALSE	NA	NA
Herbidospora galbida	FALSE	gram stain positive	aerobic	NA	NA	NA	biosafety level 1	NA	NA	FALSE	TRUE	NA	coccus
Nocardioides dongxiaopingii	FALSE	gram stain positive	aerobic	NA	NA	NA	biosafety level 1	NA	NA	NA	FALSE	NA	NA
Nakamurella flava	FALSE	gram stain positive	aerobic	NA	NA	NA	biosafety level 1	NA	NA	FALSE	FALSE	NA	coccus
Roseovarius bejariae	FALSE	gram stain negative	aerobic	NA	NA	NA	biosafety level 1	NA	NA	NA	FALSE	NA	bacillus
Marinobacter panjinensis	TRUE	gram stain negative	aerobic	NA	NA	NA	biosafety level 1	NA	NA	FALSE	FALSE	NA	NA
Microbulbifer harenosus	FALSE	gram stain negative	aerobic	TRUE	NA	NA	biosafety level 1	NA	NA	FALSE	FALSE	NA	NA
Microbispora fusca	FALSE	gram stain positive	aerobic	NA	NA	NA	biosafety level 1	NA	NA	FALSE	TRUE	NA	NA
Glutamicibacter mysorens	FALSE	gram stain positive	aerobic	NA	NA	NA	biosafety level 1	NA	NA	FALSE	FALSE	NA	bacillus
Ancylobacter plantiphilus	FALSE	gram stain negative	aerobic	NA	NA	NA	biosafety level 1	NA	NA	FALSE	FALSE	NA	bacillus
Pseudovibrio denitrificans	TRUE	gram stain negative	aerobic	NA	NA	NA	biosafety level 1	NA	NA	FALSE	FALSE	NA	NA
Paenibacillus paridis	TRUE	gram stain positive	aerobic	NA	NA	NA	biosafety level 1	NA	NA	FALSE	TRUE	NA	NA
Methylobacterium terricola	TRUE	gram stain negative	aerobic	NA	NA	NA	biosafety level 1	NA	NA	FALSE	FALSE	NA	bacillus
Christiangramia sabulilitoris	TRUE	gram stain negative	aerobic	NA	NA	NA	biosafety level 1	NA	NA	FALSE	FALSE	NA	bacillus
Nocardia macrotermitis	FALSE	gram stain positive	aerobic	NA	NA	TRUE	biosafety level 1	NA	NA	FALSE	TRUE	NA	NA
Actinomadura macrotermitis	FALSE	gram stain positive	aerobic	FALSE	NA	NA	biosafety level 1	NA	NA	FALSE	NA	NA	bacillus
Brachybacterium subflavum	FALSE	gram stain positive	aerobic	FALSE	NA	NA	biosafety level 1	NA	NA	FALSE	FALSE	NA	NA
Levilactobacillus enshiensis	FALSE	gram stain positive	NA	NA	NA	NA	biosafety level 1	NA	NA	FALSE	FALSE	NA	NA
Lentzea tibetensis	FALSE	gram stain positive	aerobic	NA	NA	NA	biosafety level 1	NA	NA	FALSE	TRUE	NA	NA
Tsukamurella sputi	FALSE	gram stain positive	aerobic	NA	NA	NA	biosafety level 1	NA	NA	FALSE	FALSE	NA	NA
Formosa maritima	FALSE	gram stain negative	aerobic	NA	NA	NA	biosafety level 1	NA	NA	FALSE	FALSE	NA	bacillus
Tsukamurella asaccharolytica	FALSE	gram stain positive	aerobic	NA	NA	NA	biosafety level 1	NA	NA	FALSE	FALSE	NA	NA
Tsukamurella conjunctivitidis	FALSE	gram stain positive	aerobic	FALSE	NA	NA	biosafety level 1	NA	NA	FALSE	FALSE	NA	NA
Protaetiibacter larvae	FALSE	gram stain positive	aerobic	NA	NA	NA	biosafety level 1	NA	NA	FALSE	FALSE	NA	bacillus
Vogesella urethralis	TRUE	gram stain negative	aerobic	NA	NA	NA	biosafety level 1	NA	NA	FALSE	FALSE	NA	bacillus
Sphingobacterium cavernae	FALSE	gram stain negative	aerobic	NA	NA	NA	biosafety level 1	NA	NA	NA	FALSE	NA	NA
Mycobacterium helveticum	FALSE	gram stain positive	aerobic	NA	NA	TRUE	biosafety level 2	NA	NA	NA	FALSE	NA	NA
Algoriphagus algorifonticola	FALSE	gram stain negative	aerobic	NA	NA	NA	biosafety level 1	NA	NA	FALSE	FALSE	NA	NA
Cryptosporangium phraense	FALSE	gram stain positive	aerobic	NA	NA	NA	biosafety level 1	NA	NA	FALSE	TRUE	NA	NA
Saccharothrix deserti	FALSE	gram stain positive	aerobic	NA	NA	NA	biosafety level 1	NA	NA	FALSE	TRUE	NA	bacillus
Nocardia takedensis	FALSE	gram stain positive	aerobic	NA	NA	NA	biosafety level 1	NA	NA	FALSE	TRUE	NA	NA
Ornithinimicrobium pratense	FALSE	gram stain positive	aerobic	NA	NA	NA	biosafety level 1	NA	NA	FALSE	FALSE	NA	bacillus
Ferrovibrio terrae	TRUE	gram stain negative	aerobic	NA	NA	NA	biosafety level 1	NA	NA	FALSE	FALSE	NA	NA
Arthrobacter bussei	FALSE	gram stain positive	aerobic	NA	NA	NA	biosafety level 1	NA	NA	FALSE	FALSE	NA	NA
Flavobacterium franklandianum	FALSE	gram stain negative	aerobic	NA	NA	NA	biosafety level 1	NA	NA	FALSE	FALSE	NA	bacillus
Hymenobacter setariae	FALSE	gram stain negative	aerobic	NA	NA	NA	biosafety level 1	NA	NA	NA	FALSE	NA	NA
Streptomyces benahoarensis	FALSE	gram stain positive	aerobic	FALSE	NA	NA	biosafety level 1	NA	NA	FALSE	TRUE	NA	NA
Flagellimonas hadalis	FALSE	gram stain negative	aerobic	NA	NA	NA	biosafety level 1	NA	NA	NA	FALSE	NA	NA
Marinobacter denitrificans	TRUE	gram stain negative	aerobic	NA	NA	NA	biosafety level 1	NA	NA	FALSE	FALSE	NA	NA
Dyadobacter hamtensis	FALSE	gram stain negative	aerobic	NA	NA	NA	biosafety level 1	NA	NA	NA	FALSE	NA	NA
Mucilaginibacter pallidiroseus	FALSE	gram stain negative	aerobic	NA	NA	NA	biosafety level 1	NA	NA	NA	FALSE	NA	NA
Billgrantia azerbaijanica	TRUE	gram stain negative	aerobic	NA	NA	NA	biosafety level 1	NA	NA	FALSE	FALSE	NA	NA
Parafrankia soli	FALSE	gram stain positive	aerobic	NA	NA	NA	biosafety level 1	NA	TRUE	FALSE	TRUE	NA	NA
Lujinxingia vulgaris	TRUE	gram stain negative	NA	NA	NA	NA	NA	NA	NA	FALSE	NA	NA	NA
Halioglobus maricola	FALSE	gram stain negative	aerobic	NA	NA	NA	biosafety level 1	NA	NA	FALSE	FALSE	NA	NA
Flavobacterium alkalisoli	FALSE	gram stain negative	aerobic	NA	NA	NA	biosafety level 1	NA	NA	FALSE	FALSE	NA	bacillus
Flagellimonas hymeniacidonis	FALSE	gram stain negative	aerobic	NA	NA	NA	biosafety level 1	NA	NA	NA	FALSE	NA	bacillus
Agromyces mariniharenae	FALSE	gram stain positive	aerobic	NA	NA	NA	biosafety level 1	NA	NA	FALSE	FALSE	NA	NA
Chryseobacterium vaccae	FALSE	gram stain negative	aerobic	NA	NA	NA	biosafety level 1	NA	NA	FALSE	FALSE	NA	NA
Pseudomonas lalkuanensis	TRUE	gram stain negative	aerobic	FALSE	NA	NA	NA	NA	FALSE	NA	FALSE	NA	bacillus
Acinetobacter baretiae	FALSE	gram stain negative	aerobic	NA	NA	NA	biosafety level 1	NA	NA	FALSE	FALSE	NA	NA
Pedobacter aquae	FALSE	gram stain negative	NA	NA	NA	NA	biosafety level 1	NA	NA	NA	FALSE	NA	NA
Cutibacterium porci	FALSE	gram stain positive	anaerobic	FALSE	NA	NA	biosafety level 2	NA	NA	FALSE	FALSE	NA	NA
Pukyongiella litopenaei	FALSE	gram stain negative	aerobic	NA	NA	NA	biosafety level 1	NA	NA	NA	FALSE	NA	NA
Nocardiopsis deserti	FALSE	gram stain positive	aerobic	TRUE	NA	FALSE	NA	NA	NA	FALSE	TRUE	NA	NA
Sphingomonas montanisoli	TRUE	gram stain negative	aerobic	NA	NA	NA	biosafety level 1	NA	NA	NA	FALSE	NA	NA
Pseudohalioglobus sediminis	FALSE	gram stain negative	aerobic	NA	NA	NA	biosafety level 1	NA	NA	FALSE	FALSE	NA	NA
Oliverpabstia intestinalis	FALSE	gram stain positive	anaerobic	NA	NA	NA	biosafety level 1	NA	NA	FALSE	FALSE	NA	NA
Billgrantia pellis	TRUE	gram stain negative	aerobic	NA	NA	NA	biosafety level 1	NA	NA	FALSE	FALSE	NA	NA
Massilia rubra	FALSE	gram stain negative	aerobic	NA	NA	NA	biosafety level 1	NA	NA	FALSE	FALSE	NA	bacillus
Massilia frigida	FALSE	gram stain negative	aerobic	NA	NA	NA	biosafety level 1	NA	NA	FALSE	FALSE	NA	bacillus
Massilia mucilaginosa	FALSE	gram stain negative	aerobic	NA	NA	NA	biosafety level 1	NA	NA	FALSE	FALSE	NA	bacillus
Vreelandella piezotolerans	TRUE	gram stain negative	aerobic	NA	NA	TRUE	biosafety level 1	NA	NA	FALSE	FALSE	NA	NA
Pseudooceanicola spongiae	FALSE	gram stain negative	aerobic	NA	NA	NA	biosafety level 1	NA	NA	NA	FALSE	NA	bacillus
Microbacterium lushaniae	FALSE	gram stain positive	aerobic	NA	NA	NA	biosafety level 1	NA	NA	FALSE	FALSE	NA	NA
Nitrincola iocasae	TRUE	gram stain negative	aerobic	NA	NA	NA	biosafety level 1	NA	NA	NA	FALSE	NA	NA
Tamlana haliotis	FALSE	gram stain negative	aerobic	NA	NA	NA	biosafety level 1	NA	NA	FALSE	FALSE	NA	NA
Winogradskyella vidalii	TRUE	gram stain negative	aerobic	NA	NA	NA	biosafety level 1	NA	NA	FALSE	FALSE	NA	NA
Micromonospora auratinigra	FALSE	gram stain positive	aerobic	FALSE	NA	NA	biosafety level 1	NA	NA	FALSE	TRUE	NA	NA
Winogradskyella thalassocola	TRUE	gram stain negative	aerobic	NA	NA	NA	biosafety level 1	NA	NA	FALSE	FALSE	NA	bacillus
Lysobacter gummosus	FALSE	gram stain negative	aerobic	FALSE	NA	NA	biosafety level 1	NA	NA	NA	FALSE	NA	bacillus
Nocardia anaemiae	FALSE	gram stain positive	aerobic	NA	NA	TRUE	biosafety level 1	NA	NA	FALSE	TRUE	NA	NA
Peribacillus muralis	TRUE	gram stain positive	aerobic	NA	NA	NA	biosafety level 1	NA	NA	FALSE	TRUE	NA	NA
Holdemanella porci	FALSE	gram stain positive	anaerobic	NA	NA	NA	biosafety level 1	NA	NA	FALSE	FALSE	NA	NA
Mobiluncus porci	TRUE	NA	anaerobic	NA	NA	NA	biosafety level 2	NA	NA	FALSE	FALSE	gamma	NA
Rhizobium dioscoreae	TRUE	gram stain negative	aerobic	NA	NA	NA	biosafety level 1	NA	NA	FALSE	FALSE	NA	NA
Brevundimonas mongoliensis	TRUE	gram stain negative	aerobic	NA	NA	NA	biosafety level 1	NA	NA	FALSE	FALSE	NA	bacillus
Pontibacillus chungwhensis	TRUE	gram stain positive	NA	NA	NA	NA	biosafety level 1	NA	NA	FALSE	TRUE	NA	bacillus
Microbacterium karelineae	FALSE	gram stain positive	aerobic	NA	NA	NA	biosafety level 1	NA	NA	FALSE	FALSE	NA	NA
Flavobacterium panici	TRUE	gram stain negative	aerobic	NA	NA	NA	biosafety level 1	NA	NA	FALSE	FALSE	NA	NA
Pseudomonas xionganensis	TRUE	gram stain negative	aerobic	NA	NA	NA	biosafety level 1	NA	NA	FALSE	FALSE	NA	NA
Paenibacillus foliorum	TRUE	NA	aerobic	FALSE	NA	NA	biosafety level 1	NA	NA	FALSE	TRUE	NA	NA
Paenibacillus plantarum	TRUE	gram stain positive	aerobic	NA	NA	NA	biosafety level 1	NA	NA	FALSE	TRUE	NA	NA
Paenibacillus planticolens	TRUE	gram stain positive	aerobic	NA	NA	NA	biosafety level 1	NA	NA	FALSE	TRUE	NA	NA
Paenibacillus phytorum	TRUE	gram stain positive	aerobic	NA	NA	NA	biosafety level 1	NA	NA	FALSE	TRUE	NA	NA
Paenibacillus phytohabitans	TRUE	NA	aerobic	NA	NA	NA	biosafety level 1	NA	NA	FALSE	TRUE	NA	NA
Paenibacillus germinis	TRUE	gram stain positive	aerobic	NA	NA	NA	biosafety level 1	NA	NA	FALSE	TRUE	NA	NA
Paraburkholderia franconis	TRUE	gram stain negative	aerobic	FALSE	NA	NA	biosafety level 1	NA	NA	FALSE	FALSE	NA	NA
Anoxybacillus ayderensis	TRUE	gram stain positive	aerobic	NA	NA	NA	biosafety level 1	NA	NA	FALSE	TRUE	NA	NA
Auraticoccus cholistanensis	FALSE	gram stain positive	aerobic	NA	NA	NA	biosafety level 1	NA	NA	FALSE	FALSE	NA	coccus
Amycolatopsis jiguanensis	FALSE	gram stain positive	aerobic	FALSE	NA	NA	biosafety level 1	NA	NA	FALSE	TRUE	NA	NA
Photobacterium halotolerans	TRUE	gram stain negative	aerobic	NA	NA	NA	biosafety level 1	NA	NA	FALSE	FALSE	NA	NA
Aeromicrobium yanjiei	FALSE	gram stain positive	aerobic	NA	NA	NA	biosafety level 1	NA	NA	FALSE	FALSE	NA	NA
Gracilibacillus salitolerans	TRUE	gram stain positive	aerobic	NA	NA	NA	biosafety level 1	NA	NA	FALSE	TRUE	NA	bacillus
Arsenicicoccus cauae	FALSE	gram stain positive	NA	NA	NA	TRUE	biosafety level 1	NA	NA	FALSE	FALSE	NA	coccus
Phenylobacterium terrae	FALSE	gram stain negative	aerobic	NA	NA	NA	biosafety level 1	NA	NA	FALSE	FALSE	NA	NA
Duganella aquatilis	TRUE	gram stain negative	aerobic	NA	NA	NA	biosafety level 1	NA	NA	FALSE	FALSE	NA	bacillus
Duganella guangzhouensis	TRUE	gram stain negative	aerobic	NA	NA	NA	biosafety level 1	NA	NA	FALSE	FALSE	NA	bacillus
Pseudoduganella rivuli	TRUE	gram stain negative	aerobic	NA	NA	NA	biosafety level 1	NA	NA	FALSE	FALSE	NA	bacillus
Streptomyces desertarenae	FALSE	gram stain positive	aerobic	FALSE	NA	NA	biosafety level 1	NA	NA	FALSE	TRUE	NA	NA
Photobacterium lipolyticum	TRUE	gram stain negative	NA	FALSE	NA	NA	biosafety level 1	NA	NA	FALSE	FALSE	NA	bacillus
Jiangella anatolica	TRUE	gram stain positive	aerobic	NA	NA	NA	biosafety level 1	NA	NA	FALSE	NA	NA	NA
Marinobacterium halophilum	TRUE	gram stain negative	aerobic	NA	NA	NA	biosafety level 1	NA	NA	FALSE	FALSE	NA	NA
Mucilaginibacter endophyticus	FALSE	gram stain negative	aerobic	NA	NA	NA	biosafety level 1	NA	NA	NA	FALSE	NA	NA
Chryseobacterium aquaeductus	FALSE	gram stain negative	aerobic	NA	NA	NA	biosafety level 1	NA	NA	FALSE	FALSE	NA	NA
Lysobacter helvus	FALSE	gram stain negative	aerobic	NA	NA	NA	biosafety level 1	NA	NA	NA	FALSE	NA	NA
Lysobacter caseinilyticus	FALSE	gram stain negative	aerobic	NA	NA	NA	biosafety level 1	NA	NA	NA	FALSE	NA	NA
Corynebacterium comes	FALSE	gram stain positive	NA	NA	NA	NA	biosafety level 1	NA	NA	FALSE	FALSE	NA	NA
Levilactobacillus hammesii	FALSE	gram stain positive	aerobic	NA	NA	NA	biosafety level 1	NA	NA	FALSE	FALSE	NA	NA
Secundilactobacillus folii	FALSE	gram stain positive	NA	FALSE	NA	NA	biosafety level 1	NA	NA	FALSE	FALSE	NA	NA
Oceanobacillus salinisoli	TRUE	gram stain positive	aerobic	NA	NA	NA	biosafety level 1	NA	NA	NA	TRUE	NA	NA
Streptobacillus canis	FALSE	gram stain negative	aerobic	NA	NA	NA	NA	NA	NA	FALSE	FALSE	NA	bacillus
Pedobacter planticolens	FALSE	gram stain negative	aerobic	NA	NA	NA	biosafety level 1	NA	NA	NA	FALSE	NA	NA
Arthrobacter zhaoguopingii	FALSE	gram stain positive	aerobic	NA	NA	NA	biosafety level 1	NA	NA	FALSE	FALSE	NA	NA
Shewanella insulae	TRUE	gram stain negative	NA	NA	NA	NA	biosafety level 1	NA	NA	FALSE	FALSE	NA	bacillus
Fodinicola acaciae	FALSE	gram stain positive	aerobic	NA	NA	NA	biosafety level 1	NA	NA	FALSE	NA	NA	NA
Spirosoma arboris	FALSE	gram stain negative	aerobic	NA	NA	NA	biosafety level 1	NA	NA	NA	FALSE	NA	NA
Parasedimentitalea huanghaiensis	FALSE	gram stain negative	aerobic	NA	NA	NA	biosafety level 1	NA	NA	NA	FALSE	NA	NA
Hymenobacter ginkgonis	FALSE	gram stain negative	aerobic	NA	NA	NA	biosafety level 1	NA	NA	NA	FALSE	NA	NA
Sphingomonas chungangi	FALSE	gram stain negative	aerobic	NA	NA	NA	biosafety level 1	NA	NA	NA	FALSE	NA	NA
Aestuariibaculum marinum	FALSE	gram stain negative	aerobic	NA	NA	NA	biosafety level 1	NA	NA	FALSE	FALSE	NA	bacillus
Brevibacterium anseongense	FALSE	gram stain positive	aerobic	NA	NA	NA	biosafety level 1	NA	FALSE	FALSE	FALSE	NA	NA
Peristeroidobacter agariperforans	TRUE	gram stain negative	aerobic	NA	NA	NA	biosafety level 1	NA	NA	FALSE	FALSE	NA	NA
Parabacteroides chongii	FALSE	gram stain negative	anaerobic	FALSE	NA	NA	NA	NA	NA	FALSE	FALSE	NA	bacillus
Roseovarius tibetensis	FALSE	gram stain negative	aerobic	NA	NA	NA	biosafety level 1	NA	NA	NA	FALSE	NA	NA
Virgibacillus kimchii	TRUE	gram stain positive	aerobic	NA	NA	NA	biosafety level 1	NA	NA	FALSE	TRUE	NA	bacillus
Winogradskyella schleiferi	TRUE	gram stain negative	aerobic	NA	NA	NA	biosafety level 1	NA	NA	FALSE	FALSE	NA	NA
Plastoroseomonas hellenica	FALSE	gram stain negative	aerobic	NA	NA	NA	biosafety level 1	NA	NA	FALSE	FALSE	NA	NA
Methylorubrum aminovorans	TRUE	gram stain negative	aerobic	NA	NA	NA	biosafety level 1	NA	NA	FALSE	FALSE	NA	bacillus
Aurantiacibacter rhizosphaerae	FALSE	gram stain negative	aerobic	NA	NA	NA	biosafety level 1	NA	NA	FALSE	FALSE	NA	NA
Duganella flavida	TRUE	gram stain negative	aerobic	NA	NA	NA	biosafety level 1	NA	NA	FALSE	FALSE	NA	bacillus
Duganella qianjiadongensis	TRUE	gram stain negative	NA	NA	NA	NA	biosafety level 1	NA	FALSE	FALSE	FALSE	NA	bacillus
Microvirga arsenatis	FALSE	gram stain negative	aerobic	NA	NA	NA	biosafety level 1	NA	NA	FALSE	FALSE	NA	bacillus
Novosphingobium silvae	FALSE	gram stain negative	aerobic	NA	NA	NA	biosafety level 1	NA	NA	FALSE	FALSE	NA	bacillus
Paenibacillus puerhi	TRUE	gram stain positive	aerobic	FALSE	NA	NA	biosafety level 1	NA	NA	FALSE	TRUE	NA	NA
Puerhibacterium puerhi	FALSE	gram stain positive	aerobic	FALSE	NA	NA	biosafety level 1	NA	NA	FALSE	FALSE	NA	NA
Mucilaginibacter agri	FALSE	gram stain negative	NA	NA	NA	NA	biosafety level 1	NA	NA	NA	FALSE	NA	NA
Steroidobacter agaridevorans	TRUE	gram stain negative	aerobic	NA	NA	NA	biosafety level 1	NA	NA	FALSE	FALSE	NA	NA
Alteromonas profundi	TRUE	gram stain negative	aerobic	NA	NA	NA	biosafety level 1	NA	NA	NA	FALSE	NA	bacillus
Pseudooceanicola aestuarii	FALSE	gram stain negative	aerobic	NA	NA	NA	biosafety level 1	NA	NA	NA	FALSE	NA	bacillus
Flagellimonas chongwuensis	FALSE	gram stain negative	NA	NA	NA	NA	biosafety level 1	NA	NA	NA	FALSE	NA	NA
Brevibacterium limosum	FALSE	gram stain positive	aerobic	NA	NA	NA	biosafety level 1	NA	NA	FALSE	FALSE	NA	NA
Novosphingobium decolorationis	FALSE	gram stain negative	aerobic	NA	NA	NA	biosafety level 1	NA	NA	FALSE	FALSE	NA	NA
Neobacillus sedimentimangrovi	TRUE	gram stain positive	NA	NA	NA	NA	biosafety level 1	NA	NA	FALSE	TRUE	NA	NA
Rahnella contaminans	TRUE	gram stain negative	NA	NA	NA	TRUE	biosafety level 1	NA	TRUE	NA	FALSE	NA	bacillus
Rheinheimera pleomorphica	TRUE	gram stain negative	aerobic	NA	NA	NA	biosafety level 1	NA	NA	FALSE	FALSE	NA	bacillus
Flavobacterium bizetiae	TRUE	gram stain negative	aerobic	NA	NA	NA	biosafety level 1	NA	NA	FALSE	FALSE	NA	NA
Catenulispora pinisilvae	FALSE	gram stain positive	aerobic	NA	NA	NA	biosafety level 1	NA	NA	FALSE	TRUE	NA	NA
Catenulispora pinistramenti	FALSE	gram stain positive	aerobic	NA	NA	NA	biosafety level 1	NA	NA	FALSE	TRUE	NA	NA
Microbacterium paulum	FALSE	gram stain positive	aerobic	NA	NA	FALSE	biosafety level 1	NA	FALSE	FALSE	NA	NA	NA
Microbacterium fandaimingii	FALSE	gram stain positive	aerobic	NA	NA	NA	biosafety level 1	NA	NA	FALSE	FALSE	NA	NA
Kineobactrum salinum	TRUE	gram stain negative	aerobic	NA	NA	NA	biosafety level 1	NA	NA	FALSE	FALSE	NA	NA
Lishizhenia caseinilytica	TRUE	gram stain negative	aerobic	NA	NA	NA	biosafety level 1	NA	NA	FALSE	FALSE	NA	bacillus
Salegentibacter mishustinae	FALSE	gram stain negative	aerobic	NA	NA	NA	biosafety level 1	NA	NA	FALSE	FALSE	NA	bacillus
Pseudotabrizicola algicola	FALSE	gram stain negative	aerobic	NA	NA	NA	biosafety level 1	NA	FALSE	FALSE	NA	NA	bacillus
Rhizorhabdus phycosphaerae	TRUE	gram stain negative	aerobic	NA	NA	NA	biosafety level 1	NA	NA	NA	FALSE	NA	bacillus
Nocardioides convexus	FALSE	gram stain positive	aerobic	NA	NA	NA	biosafety level 1	NA	NA	NA	FALSE	NA	NA
Companilactobacillus pabuli	FALSE	gram stain positive	NA	NA	NA	NA	biosafety level 1	NA	NA	FALSE	FALSE	NA	NA
Lentzea alba	FALSE	gram stain positive	aerobic	FALSE	NA	NA	biosafety level 1	NA	NA	FALSE	TRUE	NA	NA
Mucilaginibacter inviolabilis	FALSE	gram stain negative	aerobic	NA	NA	NA	biosafety level 1	NA	NA	NA	FALSE	NA	NA
Leucobacter coleopterorum	FALSE	gram stain positive	aerobic	NA	NA	NA	biosafety level 1	NA	NA	FALSE	FALSE	NA	bacillus
Leucobacter insecticola	FALSE	gram stain positive	aerobic	NA	NA	NA	biosafety level 1	NA	NA	FALSE	FALSE	NA	bacillus
Leucobacter viscericola	FALSE	gram stain positive	aerobic	NA	NA	NA	biosafety level 1	NA	NA	FALSE	FALSE	NA	bacillus
Nocardioides piscis	FALSE	gram stain positive	aerobic	NA	NA	NA	biosafety level 1	NA	NA	FALSE	FALSE	NA	NA
Tessaracoccus coleopterorum	FALSE	gram stain positive	NA	NA	NA	NA	biosafety level 1	NA	NA	FALSE	FALSE	NA	NA
Falsiroseomonas selenitidurans	FALSE	gram stain negative	aerobic	NA	NA	NA	biosafety level 1	NA	NA	FALSE	NA	NA	NA
Clostridium muellerianum	TRUE	gram stain positive	anaerobic	FALSE	NA	NA	biosafety level 1	NA	NA	FALSE	TRUE	NA	NA
Parahaliea maris	TRUE	gram stain negative	aerobic	NA	NA	NA	biosafety level 1	NA	NA	FALSE	FALSE	NA	NA
Flavihumibacter profundi	FALSE	gram stain positive	aerobic	NA	NA	NA	biosafety level 1	NA	NA	FALSE	FALSE	NA	NA
Falsiroseomonas algicola	FALSE	gram stain negative	aerobic	NA	NA	NA	biosafety level 1	NA	NA	FALSE	FALSE	NA	NA
Billgrantia bachuensis	TRUE	gram stain negative	aerobic	NA	NA	NA	biosafety level 1	NA	NA	FALSE	FALSE	NA	NA
Telluria antibiotica	TRUE	gram stain negative	aerobic	NA	NA	NA	biosafety level 1	NA	NA	FALSE	FALSE	NA	NA
Streptomyces liangshanensis	FALSE	gram stain positive	aerobic	FALSE	NA	NA	biosafety level 1	NA	NA	FALSE	TRUE	NA	NA
Secundilactobacillus angelensis	FALSE	gram stain positive	NA	NA	NA	NA	biosafety level 1	NA	NA	FALSE	FALSE	NA	NA
Actinomyces faecalis	FALSE	gram stain positive	aerobic	FALSE	NA	NA	NA	NA	NA	FALSE	FALSE	NA	NA
Pseudomonas cremoris	TRUE	gram stain negative	aerobic	NA	NA	NA	biosafety level 1	NA	FALSE	NA	FALSE	NA	bacillus
Crateriforma spongiae	TRUE	gram stain negative	NA	NA	NA	NA	NA	NA	NA	NA	FALSE	NA	NA
Pseudonocardia acidicola	FALSE	gram stain positive	aerobic	NA	NA	NA	biosafety level 1	NA	NA	FALSE	TRUE	NA	NA
Brevundimonas huaxiensis	TRUE	gram stain negative	aerobic	NA	NA	NA	biosafety level 1	NA	NA	FALSE	FALSE	NA	bacillus
Telluria aromaticivorans	TRUE	gram stain negative	aerobic	NA	NA	NA	biosafety level 1	NA	NA	FALSE	FALSE	NA	bacillus
Rosenbergiella gaditana	TRUE	gram stain negative	NA	NA	NA	NA	biosafety level 1	NA	NA	TRUE	FALSE	NA	NA
Vreelandella alkaliphila	TRUE	gram stain negative	aerobic	NA	NA	NA	biosafety level 1	NA	NA	FALSE	FALSE	NA	NA
Cohnella herbarum	TRUE	gram stain positive	aerobic	NA	NA	NA	biosafety level 1	NA	NA	FALSE	TRUE	NA	NA
Sphingobium psychrophilum	FALSE	gram stain negative	aerobic	NA	NA	NA	biosafety level 1	NA	NA	FALSE	FALSE	NA	NA
Luteolibacter luteus	FALSE	gram stain negative	aerobic	NA	NA	NA	biosafety level 1	NA	NA	FALSE	FALSE	NA	NA
Zoogloea dura	TRUE	gram stain negative	aerobic	NA	NA	NA	biosafety level 1	NA	NA	FALSE	FALSE	NA	bacillus
Chryseobacterium cheonjiense	FALSE	gram stain negative	aerobic	NA	NA	NA	biosafety level 1	NA	NA	FALSE	FALSE	NA	NA
Massilia polaris	TRUE	gram stain negative	aerobic	NA	NA	NA	biosafety level 1	NA	NA	FALSE	NA	NA	bacillus
Chryseobacterium antibioticum	FALSE	gram stain negative	aerobic	NA	NA	NA	biosafety level 1	NA	NA	FALSE	FALSE	NA	NA
Salinimonas profundi	TRUE	gram stain negative	aerobic	NA	NA	NA	biosafety level 1	NA	NA	NA	FALSE	NA	NA
Planococcus chinensis	TRUE	gram stain positive	aerobic	NA	NA	NA	biosafety level 1	NA	NA	FALSE	FALSE	NA	NA
Pontixanthobacter rizhaonensis	FALSE	gram stain negative	aerobic	NA	NA	NA	biosafety level 1	NA	NA	FALSE	FALSE	NA	NA
Pedobacter ghigonis	FALSE	gram stain negative	aerobic	NA	NA	NA	biosafety level 1	NA	NA	FALSE	FALSE	NA	bacillus
Chryseobacterium schmidteae	FALSE	gram stain negative	aerobic	NA	NA	TRUE	NA	NA	NA	FALSE	FALSE	NA	bacillus
Pseudomonas pisciculturae	TRUE	gram stain negative	aerobic	NA	NA	NA	biosafety level 1	NA	FALSE	NA	FALSE	NA	bacillus
Pseudomonas mucoides	TRUE	gram stain negative	aerobic	FALSE	NA	NA	biosafety level 1	NA	NA	NA	FALSE	NA	bacillus
Uliginosibacterium aquaticum	TRUE	gram stain negative	aerobic	NA	NA	NA	biosafety level 1	NA	NA	FALSE	FALSE	NA	NA
Pontibacillus marinus	TRUE	gram stain positive	NA	NA	NA	NA	biosafety level 1	NA	NA	FALSE	TRUE	NA	bacillus
Parvularcula mediterranea	TRUE	gram stain negative	aerobic	NA	NA	NA	biosafety level 1	NA	NA	FALSE	FALSE	NA	bacillus
Mucilaginibacter humi	FALSE	gram stain negative	NA	NA	NA	NA	biosafety level 1	NA	NA	NA	FALSE	NA	NA
Modestobacter italicus	TRUE	gram stain positive	aerobic	NA	NA	NA	biosafety level 1	NA	NA	FALSE	FALSE	NA	coccus
Vreelandella azerica	TRUE	gram stain negative	aerobic	NA	NA	NA	biosafety level 1	NA	NA	FALSE	FALSE	NA	NA
Brevibacterium aurantiacum	FALSE	gram stain positive	aerobic	NA	NA	NA	biosafety level 1	NA	NA	FALSE	FALSE	NA	NA
Corynebacterium wankanglinii	FALSE	gram stain positive	aerobic	NA	NA	NA	NA	NA	NA	FALSE	FALSE	gamma	NA
Alloalcanivorax profundimaris	TRUE	gram stain negative	aerobic	NA	NA	NA	biosafety level 1	NA	NA	FALSE	FALSE	NA	bacillus
Exiguobacterium marinum	TRUE	gram stain positive	aerobic	NA	NA	NA	biosafety level 1	NA	FALSE	NA	FALSE	NA	NA
Hymenobacter taeanensis	FALSE	gram stain negative	aerobic	NA	NA	NA	biosafety level 1	NA	NA	NA	FALSE	NA	NA
Chthonobacter rhizosphaerae	FALSE	gram stain negative	aerobic	NA	NA	NA	biosafety level 1	NA	NA	FALSE	FALSE	NA	NA
Nocardioides campestrisoli	FALSE	gram stain positive	aerobic	NA	NA	NA	biosafety level 1	NA	NA	FALSE	FALSE	NA	NA
Actinomyces marmotae	FALSE	gram stain positive	anaerobic	NA	NA	NA	NA	NA	NA	FALSE	FALSE	NA	NA
Aeromicrobium stalagmiti	FALSE	gram stain positive	aerobic	NA	NA	NA	biosafety level 1	NA	NA	FALSE	FALSE	NA	NA
Deefgea piscis	TRUE	gram stain negative	aerobic	NA	NA	NA	biosafety level 1	NA	NA	FALSE	FALSE	NA	NA
Chitinibacter bivalviorum	TRUE	gram stain negative	aerobic	FALSE	NA	NA	biosafety level 1	NA	NA	FALSE	FALSE	NA	NA
Flavobacterium amnigenum	TRUE	gram stain negative	aerobic	NA	NA	NA	biosafety level 1	NA	NA	FALSE	FALSE	NA	NA
Microvirga terrae	FALSE	gram stain negative	aerobic	NA	NA	NA	biosafety level 1	NA	NA	NA	FALSE	NA	bacillus
Pseudomonas allii	TRUE	gram stain negative	aerobic	NA	NA	NA	biosafety level 1	NA	FALSE	NA	FALSE	NA	bacillus
Motilimonas cestriensis	TRUE	gram stain negative	NA	NA	NA	NA	biosafety level 1	NA	NA	FALSE	FALSE	NA	NA
Methylocystis silviterrae	FALSE	gram stain negative	aerobic	NA	NA	NA	biosafety level 1	NA	NA	FALSE	FALSE	NA	NA
Pseudomonas zarinae	TRUE	gram stain negative	aerobic	FALSE	NA	NA	biosafety level 1	NA	NA	NA	FALSE	NA	bacillus
Pseudomonas shahriarae	TRUE	gram stain negative	aerobic	FALSE	NA	NA	biosafety level 1	NA	NA	NA	FALSE	NA	bacillus
Pseudomonas salmasensis	TRUE	gram stain negative	aerobic	NA	NA	NA	biosafety level 1	NA	FALSE	NA	FALSE	NA	bacillus
Pseudomonas tritici	TRUE	gram stain negative	aerobic	NA	NA	NA	biosafety level 1	NA	FALSE	NA	FALSE	NA	bacillus
Zobellia barbeyronii	TRUE	gram stain negative	aerobic	NA	NA	NA	biosafety level 1	NA	NA	NA	FALSE	NA	bacillus
Hymenobacter terrestris	FALSE	gram stain negative	aerobic	TRUE	NA	NA	biosafety level 1	NA	FALSE	NA	FALSE	NA	NA
Roseomonas rubea	FALSE	gram stain negative	aerobic	NA	NA	NA	biosafety level 1	NA	NA	FALSE	FALSE	NA	NA
Microbispora clausenae	FALSE	gram stain positive	aerobic	NA	NA	NA	biosafety level 1	NA	NA	FALSE	TRUE	NA	NA
Pseudomonas paracarnis	TRUE	gram stain negative	aerobic	NA	NA	NA	biosafety level 1	NA	FALSE	NA	FALSE	NA	bacillus
Exiguobacterium algae	TRUE	gram stain positive	NA	NA	NA	NA	biosafety level 1	NA	FALSE	NA	FALSE	NA	NA
Exiguobacterium qingdaonense	TRUE	gram stain positive	NA	NA	NA	NA	biosafety level 1	NA	FALSE	NA	FALSE	NA	NA
Nocardia huaxiensis	FALSE	gram stain positive	aerobic	NA	NA	TRUE	biosafety level 1	NA	NA	FALSE	TRUE	NA	NA
Pseudonocardia pini	FALSE	gram stain positive	aerobic	NA	NA	NA	biosafety level 1	NA	NA	FALSE	TRUE	NA	bacillus
Neobacillus kokaensis	TRUE	gram stain positive	aerobic	NA	NA	NA	biosafety level 1	NA	NA	FALSE	TRUE	NA	bacillus
Kordia aestuariivivens	FALSE	gram stain negative	NA	NA	NA	NA	biosafety level 1	NA	NA	FALSE	FALSE	NA	bacillus
Jeotgalicoccus meleagridis	FALSE	gram stain positive	NA	NA	NA	NA	biosafety level 1	NA	NA	FALSE	FALSE	NA	NA
Nocardioides dongkuii	FALSE	gram stain positive	aerobic	NA	NA	NA	biosafety level 1	NA	NA	FALSE	FALSE	NA	NA
Rheinheimera sediminis	TRUE	gram stain negative	aerobic	NA	NA	NA	biosafety level 1	NA	NA	FALSE	FALSE	NA	bacillus
Brevibacterium profundi	FALSE	gram stain positive	aerobic	NA	NA	FALSE	biosafety level 1	NA	NA	FALSE	FALSE	NA	NA
Paenihalocynthiibacter styelae	FALSE	gram stain negative	aerobic	NA	NA	NA	biosafety level 1	NA	NA	NA	FALSE	NA	NA
Undibacterium griseum	TRUE	gram stain negative	aerobic	NA	NA	NA	biosafety level 1	NA	NA	FALSE	FALSE	NA	NA
Undibacterium flavidum	TRUE	gram stain negative	aerobic	NA	NA	NA	biosafety level 1	NA	NA	FALSE	FALSE	NA	NA
Undibacterium nitidum	TRUE	gram stain negative	aerobic	NA	NA	NA	biosafety level 1	NA	NA	FALSE	FALSE	NA	NA
Campylobacter massiliensis	TRUE	gram stain negative	aerobic	NA	NA	NA	NA	NA	TRUE	FALSE	FALSE	NA	spirillum
Pseudomonas baltica	TRUE	gram stain negative	aerobic	FALSE	NA	NA	biosafety level 1	NA	NA	FALSE	NA	NA	bacillus
Aquibacillus kalidii	TRUE	gram stain positive	aerobic	NA	NA	NA	biosafety level 1	NA	NA	FALSE	TRUE	NA	bacillus
Pelagibius marinus	TRUE	gram stain negative	aerobic	NA	NA	NA	biosafety level 1	NA	NA	FALSE	FALSE	NA	NA
Corynebacterium lujinxingii	FALSE	gram stain positive	aerobic	NA	NA	NA	NA	NA	NA	FALSE	FALSE	gamma	NA
Blautia celeris	FALSE	gram stain positive	anaerobic	NA	NA	NA	biosafety level 1	NA	NA	FALSE	NA	NA	NA
Streptococcus hominis	FALSE	gram stain positive	NA	NA	NA	NA	biosafety level 2	NA	NA	FALSE	FALSE	NA	NA
Alloacidobacterium dinghuense	FALSE	gram stain negative	aerobic	NA	NA	NA	biosafety level 1	NA	NA	FALSE	FALSE	NA	bacillus
Kangiella shandongensis	FALSE	gram stain negative	NA	NA	NA	NA	biosafety level 1	NA	NA	FALSE	FALSE	NA	NA
Ramlibacter cellulosilyticus	FALSE	gram stain negative	aerobic	NA	NA	NA	biosafety level 1	NA	NA	FALSE	FALSE	NA	bacillus
Flavobacterium muglaense	FALSE	gram stain negative	aerobic	NA	NA	NA	biosafety level 1	NA	NA	FALSE	FALSE	NA	NA
Massilia antarctica	FALSE	gram stain negative	aerobic	NA	NA	NA	biosafety level 1	NA	NA	FALSE	FALSE	NA	bacillus
Leuconostoc falkenbergense	FALSE	gram stain positive	NA	FALSE	NA	NA	biosafety level 1	NA	NA	FALSE	FALSE	NA	coccus
Rossellomorea arthrocnemi	TRUE	gram stain positive	aerobic	NA	NA	NA	biosafety level 1	NA	NA	FALSE	TRUE	NA	bacillus
Microbispora sitophila	FALSE	gram stain positive	aerobic	NA	NA	NA	biosafety level 1	NA	NA	FALSE	TRUE	NA	NA
Mucilaginibacter pankratovii	FALSE	gram stain negative	aerobic	NA	NA	NA	biosafety level 1	NA	NA	NA	FALSE	NA	NA
Dyadobacter subterraneus	FALSE	gram stain negative	aerobic	NA	NA	NA	biosafety level 1	NA	NA	NA	FALSE	NA	bacillus
Nocardioides malaquae	FALSE	gram stain positive	aerobic	NA	NA	NA	biosafety level 1	NA	NA	FALSE	FALSE	NA	NA
Bosea spartocytisi	TRUE	gram stain negative	aerobic	NA	NA	NA	biosafety level 1	NA	NA	FALSE	FALSE	NA	bacillus
Photobacterium arenosum	TRUE	gram stain negative	aerobic	NA	NA	NA	biosafety level 1	NA	NA	FALSE	FALSE	NA	NA
Brevundimonas goettingensis	TRUE	gram stain negative	aerobic	NA	NA	NA	biosafety level 1	NA	NA	FALSE	FALSE	NA	bacillus
Zobellia roscoffensis	TRUE	gram stain negative	aerobic	NA	NA	NA	biosafety level 1	NA	NA	NA	FALSE	NA	bacillus
Zobellia nedashkovskayae	TRUE	gram stain negative	aerobic	NA	NA	NA	biosafety level 1	NA	NA	NA	FALSE	NA	bacillus
Thermococcus thioreducens	TRUE	gram stain negative	anaerobic	NA	NA	NA	biosafety level 1	NA	NA	NA	NA	NA	coccus
Aurantimonas marina	TRUE	gram stain negative	aerobic	NA	NA	NA	biosafety level 1	NA	NA	FALSE	FALSE	NA	NA
Limimaricola hongkongensis	FALSE	gram stain negative	aerobic	NA	TRUE	NA	biosafety level 1	NA	FALSE	NA	FALSE	NA	NA
Billgrantia diversa	TRUE	gram stain negative	aerobic	NA	NA	NA	biosafety level 1	NA	NA	FALSE	FALSE	NA	bacillus
Rhodococcus yunnanensis	FALSE	gram stain positive	aerobic	NA	NA	NA	biosafety level 1	NA	NA	FALSE	FALSE	NA	NA
Microbacterium luteum	FALSE	gram stain positive	aerobic	NA	NA	NA	biosafety level 1	NA	NA	FALSE	FALSE	NA	NA
Arcobacter vandammei	TRUE	gram stain negative	aerobic	NA	NA	TRUE	NA	NA	NA	NA	FALSE	NA	NA
Actinacidiphila acididurans	FALSE	gram stain positive	aerobic	NA	NA	NA	biosafety level 1	NA	NA	FALSE	TRUE	NA	NA
Massilia rhizosphaerae	TRUE	gram stain negative	aerobic	NA	NA	NA	biosafety level 1	NA	NA	FALSE	FALSE	NA	NA
Roseomonas ponticola	FALSE	gram stain negative	aerobic	NA	NA	NA	biosafety level 1	NA	NA	FALSE	FALSE	NA	NA
Rahnella laticis	TRUE	gram stain negative	NA	NA	NA	TRUE	biosafety level 1	NA	TRUE	NA	FALSE	NA	bacillus
Pedobacter endophyticus	FALSE	gram stain negative	aerobic	NA	NA	NA	biosafety level 1	NA	NA	NA	FALSE	NA	NA
Thiomicrorhabdus immobilis	TRUE	gram stain negative	aerobic	NA	NA	NA	biosafety level 1	NA	NA	NA	FALSE	NA	NA
Pseudonocardia abyssalis	FALSE	gram stain positive	aerobic	NA	NA	NA	biosafety level 1	NA	NA	FALSE	TRUE	NA	NA
Thiosulfatihalobacter marinus	FALSE	gram stain negative	aerobic	NA	NA	NA	biosafety level 1	NA	FALSE	FALSE	FALSE	NA	NA
Nocardia mexicana	FALSE	gram stain positive	aerobic	NA	NA	NA	biosafety level 1	NA	NA	FALSE	TRUE	NA	NA
Massilia soli	TRUE	gram stain negative	aerobic	NA	NA	NA	biosafety level 1	NA	NA	FALSE	NA	NA	bacillus
Aurantiacibacter sediminis	FALSE	gram stain negative	aerobic	FALSE	NA	NA	biosafety level 1	NA	NA	FALSE	FALSE	NA	NA
Mucilaginibacter segetis	FALSE	gram stain negative	aerobic	NA	NA	NA	biosafety level 1	NA	NA	NA	FALSE	NA	NA
Rheinheimera maricola	TRUE	gram stain negative	aerobic	NA	NA	NA	biosafety level 1	NA	NA	FALSE	FALSE	NA	bacillus
Inhella proteolytica	TRUE	gram stain negative	aerobic	NA	NA	NA	biosafety level 1	NA	NA	FALSE	FALSE	NA	NA
Metabacillus bambusae	TRUE	NA	aerobic	NA	NA	NA	biosafety level 1	NA	NA	FALSE	TRUE	NA	NA
Pontibaca salina	FALSE	gram stain negative	NA	NA	NA	NA	biosafety level 1	NA	NA	NA	FALSE	NA	NA
Sanguibacter suaedae	TRUE	gram stain positive	NA	NA	NA	NA	biosafety level 1	NA	NA	FALSE	FALSE	NA	bacillus
Olleya sediminilitoris	TRUE	gram stain negative	aerobic	NA	NA	NA	biosafety level 1	NA	NA	FALSE	FALSE	NA	bacillus
Micromonospora veneta	FALSE	gram stain positive	aerobic	FALSE	NA	NA	biosafety level 1	NA	NA	FALSE	TRUE	NA	NA
Leucobacter chromiisoli	FALSE	gram stain positive	aerobic	NA	NA	NA	biosafety level 1	NA	NA	FALSE	FALSE	NA	NA
Lactobacillus nasalidis	FALSE	gram stain positive	anaerobic	NA	NA	NA	biosafety level 1	NA	NA	FALSE	FALSE	NA	bacillus
Chryseobacterium endalhagicum	FALSE	gram stain negative	aerobic	NA	NA	NA	biosafety level 1	NA	NA	FALSE	FALSE	NA	NA
Algoriphagus alkaliphilus	FALSE	gram stain negative	aerobic	NA	NA	NA	biosafety level 1	NA	NA	FALSE	FALSE	NA	NA
Streptomyces montanisoli	FALSE	gram stain positive	aerobic	FALSE	NA	NA	biosafety level 1	NA	NA	FALSE	TRUE	NA	NA
Devosia sediminis	TRUE	gram stain negative	aerobic	NA	NA	NA	biosafety level 1	NA	NA	FALSE	FALSE	NA	NA
Levilactobacillus wangkuiensis	FALSE	gram stain positive	NA	NA	NA	NA	biosafety level 1	NA	FALSE	FALSE	FALSE	NA	NA
Levilactobacillus lanxiensis	FALSE	gram stain positive	NA	NA	NA	NA	biosafety level 1	NA	FALSE	FALSE	FALSE	NA	NA
Levilactobacillus andaensis	FALSE	gram stain positive	NA	NA	NA	NA	biosafety level 1	NA	FALSE	FALSE	FALSE	NA	NA
Secundilactobacillus yichangensis	FALSE	gram stain positive	NA	NA	NA	NA	biosafety level 1	NA	NA	FALSE	FALSE	NA	NA
Prauserella cavernicola	FALSE	gram stain positive	aerobic	NA	NA	NA	biosafety level 1	NA	NA	FALSE	TRUE	NA	NA
Advenella mandrilli	FALSE	gram stain negative	NA	NA	NA	NA	biosafety level 1	NA	NA	FALSE	FALSE	NA	NA
Brenneria bubanii	TRUE	gram stain negative	NA	FALSE	NA	NA	biosafety level 1	NA	NA	TRUE	FALSE	NA	NA
Flavobacterium tagetis	TRUE	gram stain negative	aerobic	NA	NA	NA	biosafety level 1	NA	NA	FALSE	FALSE	NA	bacillus
Nocardioides baculatus	FALSE	gram stain positive	aerobic	NA	NA	NA	biosafety level 1	NA	NA	FALSE	FALSE	NA	NA
Companilactobacillus bobalius	FALSE	gram stain positive	NA	NA	NA	NA	biosafety level 1	NA	NA	FALSE	FALSE	NA	NA
Companilactobacillus kimchii	FALSE	gram stain positive	anaerobic	NA	NA	NA	biosafety level 1	NA	NA	FALSE	FALSE	NA	NA
Roseomonas oleicola	FALSE	gram stain negative	aerobic	NA	NA	NA	biosafety level 1	NA	NA	FALSE	NA	NA	NA
Nocardia acididurans	FALSE	gram stain positive	aerobic	NA	NA	TRUE	biosafety level 1	NA	NA	FALSE	TRUE	NA	NA
Acidisoma cellulosilyticum	FALSE	gram stain negative	aerobic	NA	NA	NA	biosafety level 1	NA	NA	FALSE	FALSE	NA	NA
Acidisoma silvae	FALSE	gram stain negative	aerobic	FALSE	NA	NA	biosafety level 1	NA	NA	FALSE	FALSE	NA	NA
Latilactobacillus curvatus	FALSE	gram stain positive	NA	NA	NA	NA	biosafety level 1	NA	FALSE	FALSE	FALSE	NA	bacillus
Zobellella iuensis	TRUE	gram stain negative	NA	NA	NA	NA	biosafety level 1	NA	NA	FALSE	FALSE	NA	bacillus
Hydrotalea lipotrueae	FALSE	gram stain negative	aerobic	NA	NA	NA	biosafety level 1	NA	NA	FALSE	FALSE	NA	bacillus
Roseibium litorale	TRUE	gram stain negative	aerobic	NA	NA	NA	biosafety level 1	NA	NA	FALSE	FALSE	NA	bacillus
Nocardioides faecalis	FALSE	gram stain positive	aerobic	NA	NA	NA	biosafety level 1	NA	NA	NA	FALSE	NA	NA
Aequorivita iocasae	FALSE	gram stain negative	aerobic	NA	NA	NA	biosafety level 1	NA	NA	FALSE	FALSE	NA	NA
Nakamurella leprariae	FALSE	gram stain positive	aerobic	NA	NA	NA	biosafety level 1	NA	NA	FALSE	FALSE	NA	coccus
Streptomyces longisporoflavus	TRUE	gram stain negative	aerobic	NA	NA	NA	biosafety level 1	NA	NA	FALSE	FALSE	NA	bacillus
Belnapia arida	FALSE	gram stain negative	aerobic	NA	NA	NA	biosafety level 1	NA	NA	FALSE	FALSE	NA	NA
Corynebacterium pseudokroppenstedtii	FALSE	gram stain positive	NA	NA	NA	NA	biosafety level 1	NA	NA	FALSE	FALSE	gamma	bacillus
Luteimonas saliphila	FALSE	gram stain negative	aerobic	FALSE	NA	NA	biosafety level 1	NA	NA	NA	FALSE	NA	bacillus
Steroidobacter gossypii	TRUE	gram stain negative	aerobic	NA	NA	NA	biosafety level 1	NA	NA	FALSE	FALSE	NA	NA
Microbispora oryzae	FALSE	gram stain positive	aerobic	NA	NA	NA	biosafety level 1	NA	NA	FALSE	TRUE	NA	bacillus
Actinocatenispora comari	FALSE	gram stain positive	aerobic	NA	NA	NA	biosafety level 1	NA	NA	FALSE	TRUE	NA	NA
Micromonospora humidisoli	FALSE	gram stain positive	aerobic	FALSE	NA	NA	biosafety level 1	NA	NA	FALSE	TRUE	NA	NA
Micromonospora antibiotica	FALSE	gram stain positive	aerobic	FALSE	NA	NA	biosafety level 1	NA	NA	FALSE	TRUE	NA	NA
Polaribacter batillariae	FALSE	gram stain negative	aerobic	NA	NA	NA	biosafety level 1	NA	NA	FALSE	FALSE	NA	NA
Paenibacillus tianjinensis	TRUE	gram stain positive	aerobic	NA	NA	NA	biosafety level 1	NA	NA	FALSE	TRUE	NA	NA
Lentilactobacillus kosonis	FALSE	gram stain positive	NA	FALSE	NA	NA	biosafety level 1	NA	NA	FALSE	FALSE	NA	bacillus
Pseudomonas capsici	TRUE	gram stain negative	aerobic	FALSE	NA	NA	biosafety level 1	NA	NA	NA	FALSE	NA	bacillus
Bowmanella yangjiangensis	TRUE	gram stain negative	NA	NA	NA	NA	biosafety level 1	NA	NA	FALSE	FALSE	NA	bacillus
Algoriphagus oliviformis	FALSE	gram stain negative	aerobic	NA	NA	NA	biosafety level 1	NA	NA	FALSE	FALSE	NA	NA
Amphritea pacifica	TRUE	gram stain negative	NA	NA	NA	NA	biosafety level 1	NA	NA	FALSE	FALSE	NA	NA
Niveibacterium microcysteis	TRUE	gram stain negative	NA	NA	NA	NA	biosafety level 1	NA	NA	FALSE	FALSE	NA	NA
Actinophytocola gossypii	FALSE	gram stain positive	aerobic	NA	NA	NA	biosafety level 1	NA	NA	FALSE	TRUE	NA	NA
Leucobacter soli	FALSE	gram stain positive	aerobic	NA	NA	NA	biosafety level 1	NA	NA	FALSE	FALSE	NA	NA
Pseudomonas lactucae	TRUE	gram stain negative	aerobic	NA	NA	NA	biosafety level 1	NA	NA	FALSE	FALSE	NA	bacillus
Brevundimonas fontaquae	TRUE	gram stain negative	aerobic	NA	NA	NA	biosafety level 1	NA	NA	FALSE	FALSE	NA	bacillus
Flavobacterium bernardetii	FALSE	gram stain negative	aerobic	NA	NA	NA	biosafety level 1	NA	NA	FALSE	FALSE	NA	NA
Rhizobium cremeum	TRUE	gram stain negative	aerobic	NA	NA	NA	biosafety level 1	NA	NA	NA	FALSE	NA	bacillus
Latilactobacillus fragifolii	FALSE	gram stain positive	aerobic	NA	NA	NA	biosafety level 1	NA	NA	FALSE	FALSE	NA	bacillus
Rahnella perminowiae	TRUE	gram stain negative	NA	NA	NA	TRUE	biosafety level 1	NA	TRUE	NA	FALSE	NA	bacillus
Rahnella bonaserana	TRUE	gram stain negative	NA	NA	NA	TRUE	biosafety level 1	NA	TRUE	NA	FALSE	NA	bacillus
Rahnella rivi	TRUE	gram stain negative	NA	NA	NA	TRUE	biosafety level 1	NA	TRUE	NA	FALSE	NA	bacillus
Arthrobacter sunyaminii	FALSE	gram stain positive	aerobic	FALSE	NA	NA	biosafety level 1	NA	NA	FALSE	FALSE	NA	NA
Vibrio aestuarianus	TRUE	gram stain negative	aerobic	FALSE	NA	NA	NA	NA	NA	FALSE	FALSE	NA	bacillus
Psychrobacter nivimaris	FALSE	gram stain negative	aerobic	NA	NA	NA	biosafety level 1	NA	NA	FALSE	FALSE	NA	bacillus
Idiomarina seosinensis	TRUE	gram stain negative	aerobic	NA	NA	NA	biosafety level 1	NA	NA	FALSE	FALSE	NA	bacillus
Arthrobacter jiangjiafuii	FALSE	gram stain positive	aerobic	FALSE	NA	NA	biosafety level 1	NA	NA	FALSE	FALSE	NA	NA
Psychrobacter halodurans	FALSE	gram stain negative	NA	NA	NA	NA	biosafety level 1	NA	NA	FALSE	FALSE	NA	NA
Psychrobacter coccoides	FALSE	gram stain negative	NA	NA	NA	NA	biosafety level 1	NA	NA	FALSE	FALSE	NA	NA
Actinotalea soli	FALSE	gram stain positive	aerobic	NA	NA	NA	biosafety level 1	NA	NA	FALSE	FALSE	NA	bacillus
Hymenobacter terricola	FALSE	gram stain negative	aerobic	NA	NA	NA	biosafety level 1	NA	NA	FALSE	FALSE	NA	NA
Aliarcobacter cryaerophilus	TRUE	gram stain negative	aerobic	NA	NA	TRUE	biosafety level 1	NA	NA	NA	FALSE	gamma	NA
Gelidibacter pelagius	TRUE	gram stain negative	aerobic	NA	NA	NA	biosafety level 1	NA	NA	FALSE	FALSE	NA	bacillus
Gracilibacillus suaedae	TRUE	gram stain positive	aerobic	NA	NA	NA	biosafety level 1	NA	NA	FALSE	TRUE	NA	bacillus
Marinilactibacillus kalidii	FALSE	gram stain positive	NA	NA	NA	NA	biosafety level 1	NA	NA	FALSE	FALSE	NA	bacillus
Microbacterium stercoris	FALSE	gram stain positive	aerobic	NA	NA	NA	biosafety level 1	NA	NA	FALSE	FALSE	NA	NA
Aestuarium zhoushanense	FALSE	gram stain negative	aerobic	NA	NA	NA	biosafety level 1	NA	NA	NA	FALSE	NA	NA
Sphingomonas adhaesiva	TRUE	gram stain negative	aerobic	NA	NA	NA	biosafety level 1	NA	NA	FALSE	FALSE	NA	bacillus
Pseudomonas boanensis	TRUE	gram stain negative	aerobic	FALSE	NA	NA	NA	NA	NA	NA	FALSE	NA	bacillus
Colwellia psychrerythraea	TRUE	gram stain negative	NA	NA	NA	NA	biosafety level 1	NA	FALSE	FALSE	FALSE	NA	bacillus
Metabacillus flavus	TRUE	gram stain positive	NA	NA	NA	NA	biosafety level 1	NA	NA	FALSE	TRUE	NA	NA
Heyndrickxia faecalis	TRUE	gram stain positive	aerobic	NA	NA	NA	biosafety level 1	NA	NA	FALSE	TRUE	NA	NA
Marinomonas vaga	TRUE	gram stain negative	aerobic	NA	NA	NA	biosafety level 1	NA	NA	FALSE	FALSE	NA	bacillus
Cobetia marina	TRUE	gram stain negative	aerobic	NA	NA	NA	biosafety level 1	NA	NA	FALSE	FALSE	NA	NA
Nocardia miyunensis	FALSE	gram stain positive	aerobic	NA	NA	TRUE	biosafety level 1	NA	NA	FALSE	TRUE	NA	NA
Corynebacterium parakroppenstedtii	FALSE	gram stain positive	NA	NA	NA	NA	biosafety level 1	NA	NA	FALSE	FALSE	gamma	bacillus
Tessaracoccus palaemonis	FALSE	gram stain positive	NA	NA	NA	NA	biosafety level 1	NA	NA	FALSE	FALSE	NA	NA
Shewanella yunxiaonensis	TRUE	gram stain negative	NA	NA	NA	NA	biosafety level 1	NA	NA	FALSE	FALSE	NA	NA
Chitinophaga hostae	FALSE	gram stain negative	aerobic	NA	NA	NA	biosafety level 1	NA	NA	FALSE	FALSE	NA	NA
Bifidobacterium miconisargentati	FALSE	gram stain positive	anaerobic	NA	NA	NA	biosafety level 1	NA	NA	FALSE	FALSE	gamma	NA
Croceicoccus gelatinilyticus	FALSE	gram stain negative	aerobic	NA	NA	NA	biosafety level 1	NA	NA	FALSE	FALSE	NA	NA
Mameliella sediminis	FALSE	gram stain negative	aerobic	NA	NA	NA	biosafety level 1	NA	NA	NA	FALSE	NA	bacillus
Bizionia paragorgiae	FALSE	gram stain negative	aerobic	NA	NA	NA	biosafety level 1	NA	NA	FALSE	FALSE	NA	bacillus
Leucobacter aridicollis	FALSE	gram stain positive	aerobic	NA	NA	NA	biosafety level 1	NA	NA	FALSE	FALSE	NA	bacillus
Hymenobacter piscis	FALSE	gram stain negative	aerobic	NA	NA	NA	biosafety level 1	NA	NA	NA	FALSE	NA	NA
Streptomyces indiaensis	FALSE	gram stain positive	aerobic	NA	NA	NA	biosafety level 1	NA	NA	FALSE	TRUE	NA	tail
Streptomyces spororaveus	FALSE	gram stain positive	aerobic	NA	NA	NA	biosafety level 1	NA	NA	FALSE	TRUE	NA	NA
Gemmobacter fulvus	FALSE	gram stain negative	NA	NA	NA	NA	biosafety level 1	NA	NA	NA	FALSE	NA	NA
Apilactobacillus xinyiensis	FALSE	gram stain positive	NA	NA	NA	NA	biosafety level 1	NA	NA	FALSE	FALSE	NA	NA
Nocardia albiluteola	FALSE	gram stain positive	aerobic	NA	NA	TRUE	biosafety level 1	NA	NA	FALSE	TRUE	NA	NA
Amycolatopsis aidingensis	FALSE	gram stain positive	aerobic	NA	NA	NA	biosafety level 1	NA	NA	FALSE	TRUE	NA	NA
Herbidospora cretacea	FALSE	gram stain positive	aerobic	NA	NA	NA	biosafety level 1	NA	NA	FALSE	TRUE	NA	coccus
Sphingobacterium multivorum	FALSE	gram stain negative	aerobic	NA	NA	NA	biosafety level 2	NA	NA	NA	FALSE	NA	NA
Billgrantia antri	TRUE	gram stain negative	aerobic	NA	NA	NA	biosafety level 1	NA	NA	FALSE	FALSE	NA	bacillus
Marinobacterium ramblicola	TRUE	gram stain negative	NA	NA	NA	NA	biosafety level 1	NA	NA	FALSE	FALSE	NA	NA
Noviherbaspirillum aridicola	TRUE	gram stain negative	NA	NA	NA	NA	biosafety level 1	NA	NA	FALSE	FALSE	NA	NA
[truncated: 13,811 more rows]

## Sheet: Supplementary Dataset 4
Binomial name	Search count
[truncated: 3,884 more rows]

[truncated: 10 more sheets: Supplementary Dataset 5, Supplementary Dataset 6, Supplementary Dataset 7, Supplementary Dataset 8, Supplementary Dataset 9, Supplementary Dataset 10, Supplementary Dataset 11, Supplementary Dataset 12, Supplementary Dataset 13, Supplementary Dataset 14]
